# Supplementary material for: Single-Nucleus RNA Sequencing Reveals the Transcriptome Profiling of Ovarian Cells in Adolescent Cyprinus carpio
Source: Animals (Basel). 2024 Nov 13;14(22):3263. doi: 10.3390/ani14223263 (PMC11591389; doi:10.3390/ani14223263)
Supplement: Supplementary file 1 [file animals-14-03263-s001.zip]

Archive with 5 entries (4 files):
- Supplementary File/Table S1. the differentially expressed genes among different clusters.xlsx
- Supplementary File/Table S2. the top 10 maker genes in each cluster using the COSG method.xlsx
- Supplementary File/Table S3. Dynamic expression genes during the germ cell development.xlsx
- Supplementary File/Table S4. Dynamic expression genes during the granulosa cell development.xlsx
- Supplementary File/
