# Supplementary material for: Single-Nucleus RNA Sequencing Reveals the Transcriptome Profiling of Ovarian Cells in Adolescent Cyprinus carpio
Source: Animals (Basel). 2024 Nov 13;14(22):3263. doi: 10.3390/ani14223263 (PMC11591389; doi:10.3390/ani14223263)
Supplement: Supplementary file 1 [file animals-14-03263-s001.zip › Supplementary File/Table S1. the differentially expressed genes among different clusters.xlsx]

## Sheet: Sheet1
Gene	p_value	avg_log2FC	percentage.1	percentage.2	p_value_adjusted	Cluster
LOC122147444	0	-2.03688	0.372	0.68	0	Epidermal cell
si:dkey-211g8.8	1.19e-258	-1.44411	0.134	0.425	4.52e-254	Epidermal cell
LOC109054524	2.39e-144	-0.700865	0.087	0.289	9.07e-140	Epidermal cell
LOC109077176	5.63e-89	-0.47189	0.318	0.534	2.13e-84	Epidermal cell
LOC122144014	1.46e-79	-1.0006	0.73	0.839	5.53e-75	Epidermal cell
LOC109078036	1.47e-64	-0.305999	0.131	0.28	5.55e-60	Epidermal cell
macrod2	1.33e-62	-0.404929	0.15	0.295	5.05e-58	Epidermal cell
LOC109092881	6.39e-62	-0.28648	0.119	0.259	2.42e-57	Epidermal cell
ankrd11	2.12e-58	-0.279366	0.136	0.279	8.02e-54	Epidermal cell
si:dkey-88l16.3	7.99e-58	-0.393827	0.21	0.37	3.03e-53	Epidermal cell
mdc1	1.59e-49	-0.319359	0.182	0.323	6.02e-45	Epidermal cell
LOC122146953	8.61e-36	-0.387078	0.305	0.449	3.26e-31	Epidermal cell
LOC109093102	3.78e-33	-0.255863	0.306	0.447	1.43e-28	Epidermal cell
LOC109089066	5.67e-31	-0.426973	0.39	0.524	2.15e-26	Epidermal cell
cenpe	6.76e-30	-0.256752	0.377	0.525	2.56e-25	Epidermal cell
LOC109109295	7.26e-27	-0.399148	0.177	0.283	2.75e-22	Epidermal cell
LOC122134429	1.46e-14	-0.489085	0.863	0.9	5.54e-10	Epidermal cell
LOC109094801	9.41e-08	-0.307642	0.275	0.358	0.00356504	Epidermal cell
LOC122147444	1.92e-266	-2.30028	0.39	0.634	7.26e-262	Oocyte
si:dkey-211g8.8	6.27e-197	-1.58	0.114	0.391	2.38e-192	Oocyte
LOC109059328	3.9e-83	0.361837	0.47	0.254	1.48e-78	Oocyte
LOC109054524	7.04e-76	-0.707403	0.107	0.256	2.67e-71	Oocyte
LOC109069125	1.03e-75	-0.279062	1	1	3.89e-71	Oocyte
LOC122139517	3.6e-73	-0.609378	0.514	0.593	1.36e-68	Oocyte
LOC122139518	4.54e-64	-0.499508	0.636	0.67	1.72e-59	Oocyte
LOC109089066	7.87e-54	-0.703643	0.426	0.496	2.98e-49	Oocyte
LOC109091716	2.28e-53	0.272305	0.562	0.351	8.62e-49	Oocyte
si:dkey-250d21.1	1.46e-51	0.281445	0.678	0.444	5.54e-47	Oocyte
LOC109108885	2.89e-48	-0.476907	0.543	0.584	1.1e-43	Oocyte
LOC109048909	3.38e-46	0.26181	0.744	0.541	1.28e-41	Oocyte
LOC109052911	1.36e-39	0.250639	0.601	0.405	5.14e-35	Oocyte
si:dkey-37o8.1	8.68e-37	-0.254359	0.915	0.89	3.29e-32	Oocyte
LOC122139520	1.23e-35	-0.373534	0.638	0.641	4.67e-31	Oocyte
macrod2	7.47e-30	-0.509166	0.187	0.265	2.83e-25	Oocyte
LOC109099781	2.15e-28	-0.263773	0.821	0.771	8.13e-24	Oocyte
LOC109108886	3.36e-24	-0.41269	0.297	0.35	1.27e-19	Oocyte
LOC122139516	6.73e-17	-0.336364	0.202	0.252	2.55e-12	Oocyte
LOC122139519	1e-12	-0.288205	0.343	0.364	3.79e-08	Oocyte
si:dkey-211g8.8	6.45e-274	1.29287	0.721	0.287	2.44e-269	Others
LOC122147444	3.77e-194	0.584612	0.906	0.545	1.43e-189	Others
LOC122133881	1.15e-135	1.00612	0.38	0.144	4.35e-131	Others
LOC109045611	2.33e-103	0.700094	0.279	0.092	8.82e-99	Others
LOC109110472	2e-99	0.805565	0.293	0.105	7.56e-95	Others
macrod2	5.93e-87	0.858398	0.429	0.228	2.25e-82	Others
LOC109054524	3.58e-48	0.501014	0.366	0.208	1.36e-43	Others
LOC109089066	1.93e-42	0.573195	0.586	0.469	7.33e-38	Others
LOC109077176	2.02e-29	-0.44059	0.304	0.484	7.65e-25	Others
LOC109108823	1.55e-22	0.424894	0.284	0.193	5.85e-18	Others
LOC109091716	4.9e-20	-0.289796	0.257	0.412	1.86e-15	Others
si:dkey-88l16.3	2.41e-17	-0.338638	0.202	0.333	9.11e-13	Others
LOC109093102	7.2e-17	-0.263222	0.272	0.417	2.73e-12	Others
LOC122146953	1.64e-16	-0.367044	0.279	0.418	6.2e-12	Others
si:dkey-250d21.1	2.06e-16	-0.27026	0.358	0.509	7.81e-12	Others
cenpe	4e-16	-0.293034	0.346	0.493	1.51e-11	Others
mdc1	1.22e-15	-0.282234	0.174	0.29	4.64e-11	Others
LOC122134429	7.93e-15	-0.488054	0.841	0.894	3e-10	Others
LOC109108885	1.08e-11	0.254938	0.591	0.573	4.09e-07	Others
LOC109087775	2.27e-11	-0.290474	0.231	0.347	8.58e-07	Others
hip1	3.24e-10	0.338238	0.303	0.258	1.23e-05	Others
LOC122144014	1.53e-08	-0.666181	0.746	0.811	0.000577915	Others
LOC109094801	1.82e-06	-0.312492	0.25	0.341	0.0688847	Others
LOC122147444	0	2.20117	0.997	0.546	0	Granulosa cell 2
LOC109055128	0	1.70808	0.414	0.068	0	Granulosa cell 2
LOC109099814	0	1.43093	0.473	0.061	0	Granulosa cell 2
si:dkey-211g8.8	0	1.42032	0.827	0.289	0	Granulosa cell 2
LOC122138730	0	1.37513	0.402	0.014	0	Granulosa cell 2
c4	0	1.34868	0.479	0.069	0	Granulosa cell 2
LOC109113089	0	1.34269	0.377	0.017	0	Granulosa cell 2
LOC109089912	0	1.30676	0.306	0.019	0	Granulosa cell 2
c4b	0	1.10548	0.319	0.019	0	Granulosa cell 2
LOC109103929	0	1.09983	0.379	0.045	0	Granulosa cell 2
LOC109082618	1.45e-264	1.45292	0.469	0.11	5.51e-260	Granulosa cell 2
LOC109087255	1.91e-261	1.033	0.328	0.049	7.23e-257	Granulosa cell 2
LOC109094865	1.02e-250	0.888762	0.294	0.04	3.85e-246	Granulosa cell 2
lgals17	1.11e-247	1.16942	0.479	0.113	4.2e-243	Granulosa cell 2
podxl	1.74e-230	0.905566	0.29	0.042	6.61e-226	Granulosa cell 2
LOC109089066	9.14e-218	1.40334	0.8	0.453	3.46e-213	Granulosa cell 2
LOC109094866	1.48e-216	0.840178	0.259	0.036	5.6e-212	Granulosa cell 2
LOC109110407	4.92e-194	0.837068	0.275	0.045	1.86e-189	Granulosa cell 2
LOC109102267	1.63e-186	0.854309	0.286	0.052	6.18e-182	Granulosa cell 2
si:dkeyp-118h9.7	4.19e-176	0.788564	0.254	0.041	1.59e-171	Granulosa cell 2
LOC109054524	1.03e-154	1.03347	0.52	0.199	3.91e-150	Granulosa cell 2
LOC109090840	5.98e-149	0.960741	0.337	0.092	2.26e-144	Granulosa cell 2
LOC109071622	1.93e-145	1.08695	0.461	0.177	7.3e-141	Granulosa cell 2
wt1a	2.31e-130	0.680691	0.255	0.055	8.77e-126	Granulosa cell 2
LOC109054320	1.17e-126	0.877721	0.354	0.11	4.43e-122	Granulosa cell 2
bnc2	5.8e-124	0.755941	0.281	0.07	2.2e-119	Granulosa cell 2
atrnl1a	1.18e-120	0.671382	0.252	0.058	4.46e-116	Granulosa cell 2
herc5.4	8.95e-117	0.709355	0.282	0.073	3.39e-112	Granulosa cell 2
LOC109047194	7.09e-104	0.750238	0.352	0.119	2.68e-99	Granulosa cell 2
LOC109102016	2.23e-90	0.74954	0.298	0.103	8.45e-86	Granulosa cell 2
LOC109108885	2.91e-63	0.635426	0.729	0.561	1.1e-58	Granulosa cell 2
KEF38-r01	2.28e-61	0.58506	0.873	0.785	8.62e-57	Granulosa cell 2
LOC109108886	1.51e-58	0.69064	0.52	0.323	5.71e-54	Granulosa cell 2
LOC109080954	5.01e-51	0.542111	0.262	0.11	1.9e-46	Granulosa cell 2
LOC109062092	9.69e-47	0.594845	0.292	0.138	3.67e-42	Granulosa cell 2
KEF38-p10	4.25e-37	0.417456	0.803	0.72	1.61e-32	Granulosa cell 2
LOC122136444	7.45e-35	0.556152	0.356	0.214	2.82e-30	Granulosa cell 2
KEF38-p07	3.67e-33	0.35368	0.845	0.793	1.39e-28	Granulosa cell 2
LOC109108823	5.92e-33	0.485442	0.327	0.192	2.24e-28	Granulosa cell 2
LOC122139518	1.07e-27	0.403314	0.728	0.657	4.06e-23	Granulosa cell 2
LOC122139520	1.05e-23	0.37644	0.693	0.635	3.96e-19	Granulosa cell 2
KEF38-r02	1.46e-22	0.440974	0.434	0.328	5.53e-18	Granulosa cell 2
LOC122139517	7.33e-20	0.332154	0.643	0.571	2.77e-15	Granulosa cell 2
LOC122139516	2.23e-19	0.377299	0.337	0.233	8.44e-15	Granulosa cell 2
macrod2	2.83e-16	0.404294	0.331	0.241	1.07e-11	Granulosa cell 2
LOC109081230	3.19e-15	-0.251136	0.135	0.257	1.21e-10	Granulosa cell 2
gab1	3.37e-15	0.378499	0.269	0.187	1.27e-10	Granulosa cell 2
LOC109059328	5.96e-15	-0.267239	0.18	0.31	2.26e-10	Granulosa cell 2
mdc1	9.91e-15	-0.311435	0.166	0.288	3.75e-10	Granulosa cell 2
LOC122139519	7.85e-14	0.334856	0.431	0.354	2.97e-09	Granulosa cell 2
LOC109093102	2.81e-11	-0.25993	0.291	0.412	1.06e-06	Granulosa cell 2
LOC122134429	2.99e-11	-0.436621	0.842	0.892	1.13e-06	Granulosa cell 2
si:ch1073-335m2.2	5.32e-11	-0.259514	0.26	0.381	2.01e-06	Granulosa cell 2
si:dkey-88l16.3	2.41e-10	-0.268781	0.219	0.328	9.12e-06	Granulosa cell 2
LOC122146953	5.96e-10	-0.304411	0.293	0.413	2.26e-05	Granulosa cell 2
LOC109051496	1.39e-08	0.261711	0.347	0.3	0.00052646	Granulosa cell 2
LOC109109295	1.4e-07	-0.326218	0.168	0.256	0.0053103	Granulosa cell 2
LOC109055847	1.62e-07	0.269523	0.371	0.33	0.00615143	Granulosa cell 2
LOC109087775	1.18e-06	-0.258993	0.246	0.343	0.0448825	Granulosa cell 2
ctnna2	0	1.53029	0.407	0.022	0	Granulosa cell 1
LOC109071450	0	1.26016	0.38	0.03	0	Granulosa cell 1
LOC109080050	2.13e-301	1.27534	0.43	0.066	8.05e-297	Granulosa cell 1
LOC109051885	5.56e-273	1.0604	0.34	0.042	2.11e-268	Granulosa cell 1
LOC122147444	5.1e-222	1.0349	0.972	0.556	1.93e-217	Granulosa cell 1
LOC109099237	3.49e-186	0.947292	0.323	0.058	1.32e-181	Granulosa cell 1
atrnl1a	6.7e-148	0.905657	0.296	0.058	2.54e-143	Granulosa cell 1
si:dkey-211g8.8	3.08e-135	0.813439	0.724	0.306	1.17e-130	Granulosa cell 1
LOC109055682	9.43e-126	0.825932	0.3	0.069	3.57e-121	Granulosa cell 1
LOC109099814	1.44e-70	0.656917	0.265	0.082	5.47e-66	Granulosa cell 1
myo9b	2.21e-68	0.813542	0.38	0.17	8.36e-64	Granulosa cell 1
LOC109047194	3.84e-67	0.644278	0.334	0.124	1.46e-62	Granulosa cell 1
LOC109113744	4.04e-67	0.863669	0.335	0.139	1.53e-62	Granulosa cell 1
abcc5	3.67e-33	0.56545	0.253	0.122	1.39e-28	Granulosa cell 1
LOC109054524	7.8e-32	0.496638	0.376	0.215	2.96e-27	Granulosa cell 1
LOC109094559	2.82e-31	0.55454	0.256	0.129	1.07e-26	Granulosa cell 1
si:dkey-88l16.3	6.33e-16	-0.400275	0.181	0.328	2.4e-11	Granulosa cell 1
LOC109083191	2.59e-15	-0.284062	0.255	0.425	9.82e-11	Granulosa cell 1
LOC109091716	1.69e-14	-0.314409	0.249	0.405	6.4e-10	Granulosa cell 1
LOC109108885	2.26e-14	0.307824	0.632	0.571	8.57e-10	Granulosa cell 1
mdc1	2.55e-13	-0.319585	0.156	0.286	9.65e-09	Granulosa cell 1
LOC109113037	5.5e-13	-0.281646	0.22	0.367	2.08e-08	Granulosa cell 1
LOC109112059	6.11e-13	0.344068	0.254	0.169	2.32e-08	Granulosa cell 1
LOC109052911	1.08e-12	-0.277456	0.301	0.456	4.11e-08	Granulosa cell 1
LOC109062379	2.29e-11	-0.261492	0.403	0.565	8.68e-07	Granulosa cell 1
cenpe	2.35e-11	-0.284777	0.336	0.487	8.91e-07	Granulosa cell 1
LOC109062378	8.58e-11	-0.255335	0.481	0.626	3.25e-06	Granulosa cell 1
LOC122134429	1.2e-08	-0.461446	0.852	0.891	0.000454564	Granulosa cell 1
LOC122146953	1.24e-06	-0.284108	0.296	0.411	0.0469519	Granulosa cell 1
LOC109103604	0	0.910651	0.387	0.038	0	Ovarian stromal cell
LOC122145276	0	0.804693	0.376	0.033	0	Ovarian stromal cell
LOC109103948	0	0.556013	0.29	0.01	0	Ovarian stromal cell
plxdc1	4.88e-303	0.470874	0.25	0.016	1.85e-298	Ovarian stromal cell
LOC109068543	3.88e-282	0.967822	0.282	0.025	1.47e-277	Ovarian stromal cell
LOC109090096	1.43e-272	1.10032	0.464	0.079	5.4e-268	Ovarian stromal cell
LOC109071893	1.11e-249	0.460575	0.268	0.025	4.19e-245	Ovarian stromal cell
LOC109062990	1.25e-232	0.838399	0.344	0.048	4.75e-228	Ovarian stromal cell
LOC122142888	6.47e-229	0.640301	0.417	0.071	2.45e-224	Ovarian stromal cell
LOC109071404	2.49e-211	0.784833	0.267	0.031	9.44e-207	Ovarian stromal cell
LOC122145699	2.54e-211	0.650492	0.371	0.06	9.61e-207	Ovarian stromal cell
LOC109080598	3.48e-209	0.573071	0.374	0.061	1.32e-204	Ovarian stromal cell
tmem132e	6.75e-205	0.74117	0.305	0.042	2.56e-200	Ovarian stromal cell
LOC109111579	8.49e-180	0.558177	0.348	0.061	3.22e-175	Ovarian stromal cell
LOC122138691	2.47e-177	0.585459	0.263	0.036	9.37e-173	Ovarian stromal cell
LOC109090915	7.43e-174	0.993103	0.255	0.035	2.81e-169	Ovarian stromal cell
lepb	1.36e-169	0.664977	0.274	0.041	5.14e-165	Ovarian stromal cell
LOC122148735	1.69e-160	0.507411	0.333	0.062	6.38e-156	Ovarian stromal cell
LOC109067613	4.68e-157	0.573634	0.252	0.038	1.77e-152	Ovarian stromal cell
LOC109081152	1.91e-153	0.379051	0.255	0.038	7.22e-149	Ovarian stromal cell
nrxn2b	2.27e-153	0.70059	0.257	0.04	8.6e-149	Ovarian stromal cell
LOC109103223	5.87e-150	0.557247	0.411	0.095	2.22e-145	Ovarian stromal cell
LOC109112596	7.48e-144	0.568887	0.412	0.1	2.83e-139	Ovarian stromal cell
LOC109103656	2.99e-141	0.426094	0.293	0.054	1.13e-136	Ovarian stromal cell
LOC122147475	1.94e-129	0.646748	0.292	0.06	7.36e-125	Ovarian stromal cell
LOC122140644	2.07e-107	0.600038	0.412	0.125	7.83e-103	Ovarian stromal cell
LOC122145971	4.64e-107	0.55604	0.403	0.119	1.76e-102	Ovarian stromal cell
grin2ab	4.69e-103	0.397939	0.267	0.059	1.78e-98	Ovarian stromal cell
LOC122145089	1.95e-98	0.595537	0.322	0.086	7.39e-94	Ovarian stromal cell
avl9	2.77e-97	0.493214	0.363	0.103	1.05e-92	Ovarian stromal cell
LOC109070511	1.16e-95	0.339429	0.26	0.059	4.41e-91	Ovarian stromal cell
LOC109106905	2.13e-95	0.510187	0.415	0.132	8.06e-91	Ovarian stromal cell
LOC122147989	3.83e-95	0.35943	0.294	0.073	1.45e-90	Ovarian stromal cell
LOC109082773	1.81e-93	0.471569	0.355	0.104	6.87e-89	Ovarian stromal cell
LOC109048981	9.22e-84	0.347368	0.267	0.068	3.49e-79	Ovarian stromal cell
LOC109099699	1.44e-76	1.19951	0.333	0.108	5.46e-72	Ovarian stromal cell
LOC109093071	4.57e-70	0.356804	0.384	0.133	1.73e-65	Ovarian stromal cell
LOC122137037	9.8e-68	0.307051	0.336	0.112	3.71e-63	Ovarian stromal cell
robo2	1.57e-67	0.414794	0.293	0.091	5.94e-63	Ovarian stromal cell
LOC109075782	2.06e-67	0.295065	0.316	0.101	7.79e-63	Ovarian stromal cell
LOC109063463	6.91e-67	0.255808	0.276	0.082	2.62e-62	Ovarian stromal cell
LOC109048680	7.85e-67	0.6186	0.583	0.279	2.97e-62	Ovarian stromal cell
LOC109061437	3.25e-64	0.615447	0.613	0.312	1.23e-59	Ovarian stromal cell
LOC109073405	6.92e-64	0.333065	0.263	0.08	2.62e-59	Ovarian stromal cell
golgb1	5.29e-60	0.373372	0.418	0.171	2e-55	Ovarian stromal cell
smc1b	1.47e-59	0.274872	0.257	0.079	5.55e-55	Ovarian stromal cell
pals2a	2.04e-54	0.254069	0.256	0.083	7.71e-50	Ovarian stromal cell
LOC109098214	4.04e-51	0.290463	0.348	0.135	1.53e-46	Ovarian stromal cell
LOC109092480	9.96e-51	0.289288	0.337	0.129	3.77e-46	Ovarian stromal cell
LOC109106904	1.15e-50	0.503332	0.627	0.347	4.37e-46	Ovarian stromal cell
LOC122144014	7.75e-50	0.732059	0.915	0.797	2.94e-45	Ovarian stromal cell
LOC109093102	1.81e-49	0.537792	0.652	0.386	6.85e-45	Ovarian stromal cell
LOC109074568	3.18e-49	0.40819	0.412	0.185	1.2e-44	Ovarian stromal cell
LOC109087336	3.32e-49	0.411645	0.45	0.206	1.26e-44	Ovarian stromal cell
si:dkey-230p4.1	1.22e-47	0.334483	0.333	0.134	4.64e-43	Ovarian stromal cell
LOC109090552	3.96e-45	0.295956	0.397	0.172	1.5e-40	Ovarian stromal cell
LOC109045313	6.93e-45	0.454456	0.536	0.282	2.62e-40	Ovarian stromal cell
mdc1	2.38e-44	0.4232	0.508	0.263	9.01e-40	Ovarian stromal cell
diaph2	1.04e-43	0.296277	0.255	0.093	3.94e-39	Ovarian stromal cell
LOC109086107	1.22e-43	0.257169	0.251	0.092	4.61e-39	Ovarian stromal cell
fgf13a	6.82e-40	0.318916	0.373	0.169	2.58e-35	Ovarian stromal cell
LOC109050245	4.79e-39	0.288428	0.428	0.201	1.81e-34	Ovarian stromal cell
lrrc4ca	1.88e-38	0.442793	0.497	0.253	7.12e-34	Ovarian stromal cell
ankrd11	3.39e-37	0.423494	0.437	0.22	1.28e-32	Ovarian stromal cell
lrmda	5.17e-37	0.257183	0.277	0.113	1.96e-32	Ovarian stromal cell
fgf2	1.53e-36	0.462886	0.264	0.109	5.78e-32	Ovarian stromal cell
slc25a3b	2.91e-36	0.399297	0.472	0.255	1.1e-31	Ovarian stromal cell
gnal	3.31e-34	0.29275	0.264	0.108	1.25e-29	Ovarian stromal cell
LOC109081865	2.08e-33	0.340259	0.317	0.149	7.9e-29	Ovarian stromal cell
LOC109054708	4.74e-33	0.41717	0.713	0.481	1.8e-28	Ovarian stromal cell
LOC109107731	6.68e-32	0.341048	0.545	0.307	2.53e-27	Ovarian stromal cell
LOC109112923	1.02e-30	0.308234	0.403	0.206	3.85e-26	Ovarian stromal cell
LOC109063295	3.99e-30	0.391596	0.349	0.178	1.51e-25	Ovarian stromal cell
dele1	1.34e-28	0.314173	0.262	0.118	5.08e-24	Ovarian stromal cell
LOC109063762	4.32e-27	0.310841	0.413	0.224	1.63e-22	Ovarian stromal cell
si:dkey-211g8.8	3.86e-26	-1.15843	0.198	0.341	1.46e-21	Ovarian stromal cell
cenpf	4.89e-26	0.30053	0.411	0.226	1.85e-21	Ovarian stromal cell
zgc:114188	6.87e-26	0.265326	0.358	0.186	2.6e-21	Ovarian stromal cell
LOC109098308	7.85e-26	0.257156	0.288	0.139	2.97e-21	Ovarian stromal cell
rps3	3.23e-25	0.583252	0.643	0.437	1.22e-20	Ovarian stromal cell
ccl19a.2	4.63e-25	0.352451	0.819	0.658	1.75e-20	Ovarian stromal cell
LOC109094635	1.83e-23	0.298967	0.439	0.249	6.93e-19	Ovarian stromal cell
cdh26.1	2.18e-23	0.252372	0.451	0.256	8.27e-19	Ovarian stromal cell
LOC109110991	2.34e-23	0.324573	0.806	0.615	8.86e-19	Ovarian stromal cell
si:ch1073-335m2.2	2.08e-21	0.334033	0.557	0.359	7.88e-17	Ovarian stromal cell
kif4	2.83e-21	0.267218	0.429	0.243	1.07e-16	Ovarian stromal cell
LOC109053914	6.36e-21	0.344165	0.603	0.401	2.41e-16	Ovarian stromal cell
KEF38-p08	1.63e-20	0.393028	0.399	0.233	6.18e-16	Ovarian stromal cell
LOC109083281	2.42e-19	0.2777	0.568	0.372	9.15e-15	Ovarian stromal cell
LOC109111981	4.47e-19	0.28014	0.508	0.331	1.69e-14	Ovarian stromal cell
LOC109113037	1.42e-16	0.268115	0.517	0.347	5.36e-12	Ovarian stromal cell
LOC122142040	7.34e-16	-0.271997	0.857	0.827	2.78e-11	Ovarian stromal cell
cenpe	2.54e-14	0.304495	0.629	0.468	9.63e-10	Ovarian stromal cell
rps13	8.22e-14	0.295801	0.903	0.794	3.11e-09	Ovarian stromal cell
LOC122141873	1.61e-12	0.278522	0.92	0.872	6.08e-08	Ovarian stromal cell
LOC109075413	1.1e-11	-0.286208	0.708	0.695	4.16e-07	Ovarian stromal cell
LOC109108885	1.98e-10	-0.410792	0.566	0.575	7.49e-06	Ovarian stromal cell
LOC122139520	2.48e-09	-0.314787	0.649	0.639	9.4e-05	Ovarian stromal cell
LOC109089066	6.27e-08	-0.545584	0.478	0.481	0.00237481	Ovarian stromal cell
LOC109055439	0	1.59957	0.515	0.058	0	Granulosa cell 3
LOC109110339	1.77e-271	1.16416	0.395	0.051	6.72e-267	Granulosa cell 3
LOC122147444	5.35e-269	1.73503	0.991	0.56	2.03e-264	Granulosa cell 3
LOC109096391	1.48e-259	1.09273	0.282	0.025	5.62e-255	Granulosa cell 3
wt1a	6.5e-251	1.1501	0.389	0.053	2.46e-246	Granulosa cell 3
si:dkey-211g8.8	1.26e-210	1.35973	0.836	0.304	4.79e-206	Granulosa cell 3
podxl	7.33e-181	0.965553	0.316	0.048	2.77e-176	Granulosa cell 3
bnc2	2.75e-144	1.04663	0.348	0.073	1.04e-139	Granulosa cell 3
LOC109103929	1.08e-142	0.831181	0.316	0.059	4.09e-138	Granulosa cell 3
LOC109058638	1.28e-126	0.750376	0.26	0.045	4.85e-122	Granulosa cell 3
c4	1.62e-96	0.798697	0.333	0.089	6.13e-92	Granulosa cell 3
LOC109055822	7.38e-96	0.881183	0.257	0.058	2.8e-91	Granulosa cell 3
LOC109054524	8.93e-79	0.875506	0.493	0.21	3.38e-74	Granulosa cell 3
LOC109095780	3.95e-77	0.658836	0.263	0.068	1.49e-72	Granulosa cell 3
LOC109047194	2e-61	0.686267	0.344	0.126	7.57e-57	Granulosa cell 3
LOC109055128	1.29e-58	0.644484	0.271	0.086	4.9e-54	Granulosa cell 3
LOC109112059	2.86e-54	0.761614	0.37	0.164	1.08e-49	Granulosa cell 3
lgals17	7.02e-53	0.642789	0.336	0.132	2.66e-48	Granulosa cell 3
LOC109054320	3.08e-34	0.521086	0.274	0.121	1.17e-29	Granulosa cell 3
LOC109110472	4.27e-30	0.493122	0.261	0.117	1.62e-25	Granulosa cell 3
LOC109089066	6.02e-21	0.377244	0.591	0.475	2.28e-16	Granulosa cell 3
macrod2	1.71e-16	0.455301	0.36	0.242	6.48e-12	Granulosa cell 3
LOC122134429	3.26e-14	-0.54429	0.817	0.892	1.23e-09	Granulosa cell 3
si:dkey-88l16.3	5.22e-14	-0.422904	0.177	0.327	1.98e-09	Granulosa cell 3
LOC122136444	1.06e-13	0.413913	0.319	0.22	4.01e-09	Granulosa cell 3
LOC109108886	2.05e-12	0.366022	0.429	0.334	7.76e-08	Granulosa cell 3
LOC122139518	6.05e-12	0.263233	0.705	0.661	2.29e-07	Granulosa cell 3
LOC109062627	1.77e-10	-0.251606	0.246	0.399	6.7e-06	Granulosa cell 3
LOC109072545	1.27e-09	-0.271423	0.292	0.438	4.8e-05	Granulosa cell 3
LOC109103484	3.39e-09	-0.260493	0.214	0.341	0.000128317	Granulosa cell 3
LOC109108885	4.62e-09	0.3117	0.602	0.573	0.000174819	Granulosa cell 3
mdc1	2.01e-08	-0.293046	0.176	0.283	0.000760439	Granulosa cell 3
LOC109108823	2.7e-08	0.340196	0.27	0.199	0.00102377	Granulosa cell 3
cenpe	3.31e-08	-0.258753	0.341	0.485	0.00125275	Granulosa cell 3
LOC109093102	6.45e-08	-0.274022	0.279	0.409	0.00244416	Granulosa cell 3
LOC122134429	0	2.58429	1	0.883	0	Immune cell
golgb1	0	2.56671	0.952	0.147	0	Immune cell
LOC122137037	0	1.93021	0.825	0.09	0	Immune cell
si:dkey-230p4.1	0	1.83389	0.834	0.111	0	Immune cell
LOC109087686	0	1.21856	0.683	0.112	0	Immune cell
mdc1	8.57e-304	1.54081	0.857	0.248	3.25e-299	Immune cell
si:dkey-88l16.3	7.73e-288	1.77662	0.854	0.292	2.93e-283	Immune cell
LOC122144014	3.19e-279	2.1741	0.995	0.795	1.21e-274	Immune cell
LOC109078036	4.43e-245	1.21844	0.755	0.206	1.68e-240	Immune cell
LOC109092881	2.92e-230	1.07781	0.728	0.188	1.1e-225	Immune cell
LOC109103484	9.97e-222	1.299	0.842	0.309	3.78e-217	Immune cell
LOC109077176	1.4e-207	1.4408	0.908	0.442	5.31e-203	Immune cell
LOC109093785	1.02e-196	0.602259	0.393	0.062	3.85e-192	Immune cell
LOC122146953	4.26e-181	1.62957	0.829	0.382	1.62e-176	Immune cell
LOC109093102	8.47e-180	1.19233	0.876	0.378	3.21e-175	Immune cell
ankrd11	4.36e-177	0.966961	0.708	0.209	1.65e-172	Immune cell
LOC109074568	3.82e-173	0.953097	0.635	0.176	1.45e-168	Immune cell
LOC109109228	4.11e-170	0.590675	0.443	0.086	1.56e-165	Immune cell
LOC122146952	1.22e-161	0.954609	0.607	0.174	4.61e-157	Immune cell
mdn1	1.17e-158	0.674203	0.457	0.099	4.42e-154	Immune cell
LOC109095687	1.64e-155	0.626781	0.505	0.118	6.2e-151	Immune cell
prkdc	2.48e-145	0.720899	0.491	0.121	9.38e-141	Immune cell
LOC122146950	5.16e-139	0.461324	0.362	0.069	1.95e-134	Immune cell
LOC109081865	6.11e-136	0.706546	0.525	0.14	2.32e-131	Immune cell
LOC109098566	4.91e-129	1.30311	0.995	0.956	1.86e-124	Immune cell
LOC109099598	1.09e-122	0.76665	0.646	0.219	4.13e-118	Immune cell
LOC109091716	2.99e-122	0.956904	0.793	0.375	1.13e-117	Immune cell
LOC109086107	2.43e-118	0.544612	0.379	0.088	9.2e-114	Immune cell
LOC109049812	7.95e-115	0.460825	0.376	0.087	3.01e-110	Immune cell
LOC122138754	4.07e-113	0.805438	0.964	0.804	1.54e-108	Immune cell
LOC109113037	1.44e-112	0.828867	0.776	0.336	5.44e-108	Immune cell
lrp13	1.01e-111	0.807045	0.744	0.312	3.83e-107	Immune cell
ahnak	5.41e-111	0.4753	0.323	0.069	2.05e-106	Immune cell
LOC109111100	1.57e-108	0.381725	0.287	0.056	5.96e-104	Immune cell
LOC122146951	1.8e-106	0.366718	0.309	0.064	6.82e-102	Immune cell
LOC122141115	4.8e-101	0.494328	0.436	0.12	1.82e-96	Immune cell
LOC109105302	2.21e-100	0.568817	0.506	0.158	8.36e-96	Immune cell
LOC109091039	8.41e-98	0.431506	0.365	0.092	3.19e-93	Immune cell
hbegfb	9.34e-97	0.757167	0.53	0.179	3.54e-92	Immune cell
si:ch1073-335m2.2	5.62e-95	0.839444	0.745	0.352	2.13e-90	Immune cell
LOC109112237	9.78e-95	0.498442	0.405	0.113	3.71e-90	Immune cell
LOC109065358	1.92e-94	0.622263	0.576	0.204	7.26e-90	Immune cell
LOC122141873	2.59e-94	0.832443	0.991	0.869	9.8e-90	Immune cell
LOC109090096	5.31e-93	0.469148	0.352	0.09	2.01e-88	Immune cell
LOC109070467	7.1e-91	0.553473	0.526	0.177	2.69e-86	Immune cell
LOC109100467	1.37e-87	0.494645	0.371	0.103	5.2e-83	Immune cell
LOC109045559	6.46e-84	0.423485	0.432	0.132	2.45e-79	Immune cell
LOC122147862	7.65e-83	0.518516	0.447	0.143	2.9e-78	Immune cell
mycbp2	1.91e-81	0.514768	0.514	0.18	7.24e-77	Immune cell
LOC109067317	3e-81	0.58284	0.675	0.274	1.14e-76	Immune cell
si:dkey-250d21.1	4.34e-81	0.742408	0.84	0.476	1.64e-76	Immune cell
LOC122146372	4.56e-81	0.749327	1	0.995	1.73e-76	Immune cell
LOC109088645	2.27e-79	0.507912	0.551	0.2	8.6e-75	Immune cell
LOC122146618	2.88e-79	0.774792	0.905	0.612	1.09e-74	Immune cell
LOC109057564	6.01e-79	0.493517	0.523	0.184	2.28e-74	Immune cell
tjp2a	8.66e-77	0.527576	0.592	0.23	3.28e-72	Immune cell
LOC122145263	1.81e-76	0.485792	0.449	0.15	6.85e-72	Immune cell
LOC109081010	2.45e-73	0.671838	0.798	0.426	9.29e-69	Immune cell
LOC109096621	3.74e-73	0.456599	0.506	0.182	1.41e-68	Immune cell
LOC109066081	3.21e-72	0.3717	0.37	0.112	1.22e-67	Immune cell
LOC109061734	6.75e-72	0.387124	0.447	0.15	2.56e-67	Immune cell
si:ch211-241j12.3	1.02e-71	0.529967	0.98	0.856	3.85e-67	Immune cell
birc6	1.2e-71	0.48199	0.5	0.184	4.54e-67	Immune cell
arhgef10la	1.31e-70	0.593267	0.545	0.219	4.97e-66	Immune cell
LOC109078713	1.48e-70	0.66267	0.789	0.431	5.59e-66	Immune cell
arhgef5	3.19e-70	0.413492	0.323	0.094	1.21e-65	Immune cell
LOC109070228	3.26e-69	0.630948	0.96	0.844	1.24e-64	Immune cell
LOC109052050	4.62e-68	0.3125	0.349	0.105	1.75e-63	Immune cell
LOC109075317	3.88e-67	0.443995	0.523	0.198	1.47e-62	Immune cell
LOC109048530	1.47e-66	0.301662	0.329	0.097	5.57e-62	Immune cell
LOC109111981	1.56e-63	0.574918	0.682	0.324	5.92e-59	Immune cell
ylpm1	1.95e-62	0.539035	0.621	0.281	7.4e-58	Immune cell
cenpe	1e-61	0.707571	0.797	0.461	3.8e-57	Immune cell
LOC109103614	1.75e-61	0.374911	0.429	0.152	6.61e-57	Immune cell
LOC109083090	3.19e-60	0.356996	0.387	0.133	1.21e-55	Immune cell
LOC109059637	1.18e-59	0.503896	0.637	0.287	4.47e-55	Immune cell
LOC109084454	1.82e-59	0.661615	0.773	0.46	6.88e-55	Immune cell
LOC109087421	2.72e-59	0.26994	0.289	0.085	1.03e-54	Immune cell
LOC109084023	4.27e-59	0.279389	0.301	0.091	1.62e-54	Immune cell
LOC109048774	9.15e-59	0.44592	0.542	0.224	3.47e-54	Immune cell
LOC109081230	7.24e-58	0.439238	0.554	0.232	2.74e-53	Immune cell
LOC109083202	1.55e-57	0.256432	0.332	0.106	5.86e-53	Immune cell
rev3l	4.38e-57	0.349897	0.458	0.173	1.66e-52	Immune cell
LOC109088326	5.96e-57	0.364302	0.435	0.161	2.26e-52	Immune cell
LOC109099336	7.26e-57	0.2996	0.295	0.091	2.75e-52	Immune cell
LOC109052911	1.88e-55	0.563376	0.773	0.43	7.13e-51	Immune cell
dmxl1	4.18e-55	0.267045	0.293	0.091	1.58e-50	Immune cell
LOC109112286	1.78e-54	0.374886	0.545	0.226	6.74e-50	Immune cell
LOC109062349	1.86e-54	0.498701	0.966	0.881	7.05e-50	Immune cell
LOC109069125	2.7e-54	0.306069	1	1	1.02e-49	Immune cell
LOC109080227	4.09e-53	0.649532	0.988	0.941	1.55e-48	Immune cell
LOC109092676	7.52e-53	0.268302	0.328	0.109	2.85e-48	Immune cell
LOC109058355	2.66e-52	0.457516	0.621	0.284	1.01e-47	Immune cell
LOC109090064	2.98e-52	0.385818	0.489	0.201	1.13e-47	Immune cell
LOC109048435	6.61e-52	0.403338	0.568	0.249	2.5e-47	Immune cell
LOC109067523	2.25e-50	0.421726	0.607	0.278	8.52e-46	Immune cell
LOC109053448	3.12e-50	0.509853	0.978	0.931	1.18e-45	Immune cell
kiaa1109	8.14e-50	0.261493	0.365	0.131	3.08e-45	Immune cell
LOC122146324	1.24e-49	0.340562	0.998	0.984	4.71e-45	Immune cell
LOC109053150	6.36e-49	0.432224	0.553	0.252	2.41e-44	Immune cell
LOC122147444	1.1e-48	-2.03591	0.43	0.59	4.18e-44	Immune cell
LOC122134530	1.63e-48	0.312904	0.429	0.168	6.18e-44	Immune cell
LOC109080175	1.59e-47	0.277723	0.337	0.121	6.01e-43	Immune cell
LOC122141986	2.91e-47	0.649475	0.946	0.847	1.1e-42	Immune cell
cenpf	3.29e-47	0.404452	0.516	0.223	1.25e-42	Immune cell
LOC109066615	5.65e-47	0.271142	0.259	0.083	2.14e-42	Immune cell
LOC109054368	2.74e-46	0.258914	0.351	0.128	1.04e-41	Immune cell
LOC109113701	6.15e-45	0.273281	0.292	0.102	2.33e-40	Immune cell
LOC109055315	1.31e-44	0.29557	0.472	0.197	4.96e-40	Immune cell
LOC109088464	1.92e-44	0.320117	0.474	0.201	7.25e-40	Immune cell
LOC109090734	2.23e-44	0.416896	0.626	0.302	8.46e-40	Immune cell
LOC109073768	3.13e-44	0.300157	0.452	0.188	1.19e-39	Immune cell
dync1h1	7.05e-44	0.462822	0.665	0.349	2.67e-39	Immune cell
LOC109084302	1.83e-43	0.413311	0.627	0.313	6.92e-39	Immune cell
LOC122134559	1.21e-42	0.462596	0.78	0.459	4.59e-38	Immune cell
org	1.4e-42	0.345874	0.994	0.951	5.29e-38	Immune cell
LOC109093735	2.44e-42	0.320827	0.508	0.225	9.23e-38	Immune cell
LOC122145885	9.84e-42	0.570458	0.97	0.891	3.73e-37	Immune cell
LOC109080479	5.59e-41	0.307149	0.449	0.195	2.12e-36	Immune cell
LOC109087229	7.38e-41	0.327574	0.5	0.225	2.8e-36	Immune cell
LOC109051582	1.66e-40	0.294994	0.474	0.207	6.27e-36	Immune cell
LOC109104634	2.91e-40	0.368174	0.648	0.327	1.1e-35	Immune cell
LOC109047956	7.32e-40	0.352443	0.548	0.259	2.77e-35	Immune cell
LOC109094016	1.07e-39	0.348096	0.537	0.254	4.07e-35	Immune cell
LOC122146379	1.94e-39	0.291617	0.477	0.211	7.33e-35	Immune cell
LOC109092670	2.23e-39	0.294534	0.433	0.187	8.46e-35	Immune cell
LOC109059328	1.91e-38	0.367745	0.585	0.285	7.24e-34	Immune cell
LOC109108057	2.7e-38	0.279964	0.401	0.17	1.02e-33	Immune cell
birc5b	3.03e-38	0.341742	0.988	0.911	1.15e-33	Immune cell
LOC109094178	3.04e-38	0.297707	0.464	0.208	1.15e-33	Immune cell
urb1	3.76e-38	0.268989	0.436	0.19	1.42e-33	Immune cell
LOC109058487	4.65e-38	0.273403	0.422	0.182	1.76e-33	Immune cell
cebpz	5.69e-37	0.426063	0.87	0.566	2.16e-32	Immune cell
hdlbpa	9.13e-37	0.338841	0.537	0.255	3.46e-32	Immune cell
LOC109071372	1.77e-36	0.326283	0.481	0.224	6.72e-32	Immune cell
LOC109099851	4.72e-36	0.280421	0.398	0.173	1.79e-31	Immune cell
supt6h	8.09e-36	0.390391	0.666	0.353	3.06e-31	Immune cell
kntc1	1.38e-35	0.260237	0.509	0.235	5.24e-31	Immune cell
zpax4	1.54e-35	0.429781	0.961	0.845	5.85e-31	Immune cell
cct2	1.62e-35	0.313185	0.581	0.285	6.12e-31	Immune cell
LOC109112586	3.99e-35	0.322352	0.994	0.975	1.51e-30	Immune cell
LOC109096199	1.04e-34	0.369207	0.705	0.39	3.93e-30	Immune cell
LOC109095936	1.14e-34	0.394186	0.778	0.461	4.34e-30	Immune cell
LOC122146323	6.12e-34	0.261805	0.475	0.22	2.32e-29	Immune cell
zgc:111868	7.46e-34	0.434813	0.992	0.975	2.83e-29	Immune cell
LOC109059050	8.2e-34	0.312714	0.475	0.226	3.1e-29	Immune cell
LOC109107119	1.81e-33	0.256141	0.405	0.182	6.86e-29	Immune cell
LOC109062627	2.02e-32	0.348316	0.68	0.376	7.66e-28	Immune cell
si:ch211-106e7.2	2.22e-32	0.42014	0.828	0.544	8.42e-28	Immune cell
si:dkey-211g8.8	2.55e-32	-1.38115	0.149	0.341	9.66e-28	Immune cell
LOC109091532	2.94e-32	0.283253	0.514	0.25	1.11e-27	Immune cell
LOC109097400	3.59e-32	0.254492	0.517	0.25	1.36e-27	Immune cell
cdk13	1.49e-31	0.295116	0.543	0.269	5.64e-27	Immune cell
LOC109102758	7.46e-31	0.338722	0.533	0.28	2.83e-26	Immune cell
baz2a	6.32e-30	0.34934	0.748	0.426	2.39e-25	Immune cell
LOC109067299	9.53e-30	0.278732	0.582	0.304	3.61e-25	Immune cell
LOC109050584	2.27e-29	0.344978	0.716	0.405	8.6e-25	Immune cell
LOC109112777	8.76e-29	-0.275374	1	0.995	3.32e-24	Immune cell
LOC109109877	1.14e-28	0.254781	0.587	0.305	4.32e-24	Immune cell
LOC109096968	1.34e-28	0.347761	0.694	0.401	5.08e-24	Immune cell
LOC122145886	1.55e-27	0.296251	0.995	0.977	5.88e-23	Immune cell
hsp90ab1	1.62e-27	0.311396	0.964	0.836	6.15e-23	Immune cell
LOC109071874	5.2e-27	0.265486	0.991	0.945	1.97e-22	Immune cell
LOC109045953	5.26e-27	0.34666	0.887	0.644	1.99e-22	Immune cell
LOC109059946	9.84e-27	0.285504	0.983	0.928	3.73e-22	Immune cell
LOC122139518	9.35e-26	-0.616545	0.629	0.665	3.54e-21	Immune cell
LOC122139520	3.33e-25	-0.598661	0.612	0.641	1.26e-20	Immune cell
buc2l	1.3e-24	0.337119	0.932	0.821	4.92e-20	Immune cell
KEF38-p07	3.19e-24	-0.544959	0.846	0.795	1.21e-19	Immune cell
LOC109087909	4.15e-24	0.28049	0.95	0.828	1.57e-19	Immune cell
LOC109079776	5.06e-24	0.30635	0.738	0.435	1.92e-19	Immune cell
LOC109099563	7.15e-24	0.361439	0.703	0.458	2.71e-19	Immune cell
LOC122139517	7.94e-24	-0.716018	0.526	0.579	3.01e-19	Immune cell
LOC109045583	8.62e-24	0.274644	1	1	3.26e-19	Immune cell
LOC122145887	1.32e-23	0.282972	0.997	0.982	4.99e-19	Immune cell
LOC122146657	2.82e-23	0.30076	0.975	0.872	1.07e-18	Immune cell
LOC122137495	8.01e-23	0.341045	0.756	0.511	3.03e-18	Immune cell
eif4g1a	9.06e-23	0.298357	0.7	0.437	3.43e-18	Immune cell
LOC109083191	4.06e-22	0.282408	0.682	0.401	1.54e-17	Immune cell
LOC109075087	6.62e-22	0.269848	0.691	0.416	2.51e-17	Immune cell
LOC109058214	6.96e-22	0.308168	0.668	0.395	2.63e-17	Immune cell
KEF38-r01	3.98e-21	-0.570909	0.814	0.791	1.51e-16	Immune cell
LOC109080458	1.63e-20	0.2981	0.797	0.539	6.18e-16	Immune cell
cpdb	2.57e-20	0.28462	0.739	0.473	9.75e-16	Immune cell
LOC109106637	3.35e-20	0.307593	0.812	0.549	1.27e-15	Immune cell
LOC109101654	3.58e-20	0.286071	0.911	0.747	1.36e-15	Immune cell
LOC109062378	3.77e-20	0.329125	0.848	0.605	1.43e-15	Immune cell
LOC122146686	1.81e-19	0.27849	0.865	0.665	6.84e-15	Immune cell
LOC109058474	1.97e-19	0.273989	0.703	0.433	7.47e-15	Immune cell
si:dkey-37o8.1	2.25e-19	-0.346983	0.938	0.893	8.53e-15	Immune cell
LOC109081079	1.55e-18	0.251242	0.772	0.498	5.87e-14	Immune cell
LOC109108885	5.67e-18	-0.577758	0.554	0.576	2.15e-13	Immune cell
si:dkey-208k4.2	6.55e-18	-0.370601	0.905	0.833	2.48e-13	Immune cell
LOC109110404	9.19e-18	0.297916	0.793	0.573	3.48e-13	Immune cell
atxn2l	1.57e-17	0.251778	0.696	0.442	5.95e-13	Immune cell
LOC109053786	4.17e-17	0.256935	0.918	0.817	1.58e-12	Immune cell
LOC109078284	6.55e-17	0.253607	0.921	0.772	2.48e-12	Immune cell
LOC122146414	1.41e-16	0.27135	0.852	0.671	5.36e-12	Immune cell
KEF38-p10	1.1e-14	-0.490847	0.786	0.723	4.18e-10	Immune cell
LOC109089066	1.73e-12	-0.709818	0.458	0.482	6.54e-08	Immune cell
ptmab	5.03e-10	-0.251104	0.93	0.85	1.91e-05	Immune cell
LOC109106168	3.48e-08	-0.254303	0.843	0.749	0.00131768	Immune cell
LOC109075413	1.02e-07	-0.270358	0.783	0.691	0.00385087	Immune cell
LOC109069598	3.26e-52	0.570853	1	0.999	1.23e-47	T cell
LOC109092523	3.69e-52	0.532105	1	1	1.4e-47	T cell
LOC109048941	1.21e-51	0.46654	1	0.999	4.6e-47	T cell
LOC109050100	8.73e-51	0.514195	1	0.999	3.31e-46	T cell
LOC122135090	1.37e-47	0.468104	1	0.998	5.2e-43	T cell
LOC109092110	1.75e-47	0.317389	1	1	6.64e-43	T cell
mt2	4.35e-47	0.447802	1	0.999	1.65e-42	T cell
LOC109102522	3.05e-46	0.521107	1	1	1.16e-41	T cell
LOC109083736	8.48e-44	0.389877	1	1	3.21e-39	T cell
LOC109047964	2.23e-40	0.478162	1	1	8.43e-36	T cell
LOC109099564	2.89e-38	0.264117	0.57	0.172	1.09e-33	T cell
LOC109076654	1.41e-34	0.316453	1	1	5.34e-30	T cell
LOC109083323	4.34e-33	0.42641	1	1	1.64e-28	T cell
LOC122147391	2.29e-31	0.442423	1	0.953	8.66e-27	T cell
si:dkeyp-75b4.10	1.05e-28	0.44595	1	0.999	3.98e-24	T cell
LOC109059756	2.87e-28	0.462189	1	0.989	1.09e-23	T cell
LOC109106925	1.39e-27	0.391385	1	0.986	5.25e-23	T cell
LOC122146372	3.09e-26	0.322702	1	0.996	1.17e-21	T cell
LOC109069609	9.18e-26	0.462297	1	0.989	3.48e-21	T cell
LOC109055076	2.36e-25	0.254166	0.643	0.246	8.94e-21	T cell
LOC122143348	5.36e-25	0.314258	0.766	0.31	2.03e-20	T cell
LOC109075910	6.6e-25	0.367237	1	0.994	2.5e-20	T cell
LOC109112586	6.62e-25	0.40015	1	0.976	2.51e-20	T cell
LOC109076104	2.27e-24	0.28459	1	0.999	8.6e-20	T cell
LOC109056404	1.84e-23	0.41141	0.996	0.892	6.99e-19	T cell
LOC122145887	2.13e-22	0.344811	1	0.983	8.08e-18	T cell
LOC109048782	2.45e-22	0.2893	0.766	0.319	9.29e-18	T cell
birc5b	2.52e-22	0.38289	0.996	0.913	9.53e-18	T cell
LOC109076790	3.24e-22	0.333709	1	0.985	1.23e-17	T cell
LOC109052807	4.82e-22	0.380277	1	0.901	1.82e-17	T cell
rps9	1.04e-21	0.410184	1	0.903	3.93e-17	T cell
LOC109052487	1.89e-21	0.322034	1	0.999	7.15e-17	T cell
LOC109098566	1.96e-21	0.352805	1	0.957	7.43e-17	T cell
LOC109062867	4.9e-21	0.251141	0.766	0.321	1.85e-16	T cell
LOC109086961	6.05e-21	0.508337	0.991	0.771	2.29e-16	T cell
LOC109099781	7.81e-21	0.551784	0.974	0.778	2.96e-16	T cell
LOC109112577	1.17e-20	0.308018	1	0.992	4.41e-16	T cell
LOC109050412	1.5e-20	0.262561	0.723	0.308	5.69e-16	T cell
LOC109056520	1.51e-20	0.367746	1	0.927	5.71e-16	T cell
eef1b2	1.65e-20	0.368741	0.996	0.88	6.26e-16	T cell
LOC109071874	2.62e-20	0.356871	1	0.947	9.92e-16	T cell
LOC122136059	3.03e-20	0.375948	1	0.996	1.15e-15	T cell
LOC109047924	6.53e-20	0.293002	0.996	0.987	2.47e-15	T cell
LOC109059724	1.12e-19	0.271868	0.719	0.316	4.24e-15	T cell
LOC109099563	1.26e-19	0.414593	0.877	0.463	4.78e-15	T cell
LOC109072323	1.29e-19	0.324316	1	0.979	4.88e-15	T cell
LOC122138754	1.82e-19	0.381491	0.991	0.808	6.91e-15	T cell
LOC109093241	1.87e-19	0.403166	0.987	0.753	7.07e-15	T cell
rps12	2.77e-19	0.352193	1	0.955	1.05e-14	T cell
LOC109087335	3.26e-19	0.364494	1	0.871	1.23e-14	T cell
rpl36a	5.41e-19	0.351684	0.996	0.917	2.05e-14	T cell
LOC109045301	7.81e-19	0.289121	1	1	2.96e-14	T cell
LOC109073172	2.2e-18	0.441769	0.957	0.663	8.32e-14	T cell
LOC122141899	3.9e-18	0.330351	1	1	1.48e-13	T cell
rpl34	5.44e-18	0.338107	0.868	0.437	2.06e-13	T cell
LOC109099004	7.49e-18	0.362433	0.991	0.815	2.84e-13	T cell
LOC109073965	1.2e-17	0.357187	1	0.989	4.54e-13	T cell
zgc:111868	1.42e-17	0.373594	1	0.975	5.37e-13	T cell
LOC109059506	1.78e-17	0.366854	0.983	0.666	6.76e-13	T cell
LOC109075640	1.89e-17	0.326603	0.804	0.398	7.15e-13	T cell
LOC122139518	1.95e-17	-0.90208	0.672	0.663	7.38e-13	T cell
LOC109064044	2.24e-17	0.350952	0.991	0.838	8.49e-13	T cell
LOC109108780	4.58e-17	0.375185	0.979	0.705	1.73e-12	T cell
LOC109054118	7.98e-17	0.33752	0.987	0.824	3.02e-12	T cell
map1lc3c	1.03e-16	0.262759	1	0.996	3.88e-12	T cell
LOC109064941	1.15e-16	0.2512	1	0.989	4.37e-12	T cell
rpl24	1.18e-16	0.339155	1	0.912	4.45e-12	T cell
org	1.55e-16	0.308259	1	0.952	5.85e-12	T cell
siva1	1.61e-16	0.278536	1	0.973	6.11e-12	T cell
LOC109058300	3.03e-16	0.297811	1	0.985	1.15e-11	T cell
LOC122139576	4.14e-16	0.287534	0.813	0.395	1.57e-11	T cell
LOC122139619	4.84e-16	0.366957	0.957	0.574	1.83e-11	T cell
LOC109054362	1.33e-15	0.340983	0.987	0.823	5.03e-11	T cell
LOC122147424	1.4e-15	0.350182	0.979	0.6	5.3e-11	T cell
rpl29	1.62e-15	0.360866	0.962	0.6	6.15e-11	T cell
LOC109045583	1.75e-15	0.263962	1	1	6.62e-11	T cell
LOC122139520	1.79e-15	-0.880907	0.694	0.639	6.79e-11	T cell
rps11	2.06e-15	0.328343	0.974	0.719	7.8e-11	T cell
LOC122147444	2.16e-15	-2.19207	0.553	0.583	8.17e-11	T cell
LOC109049819	4.03e-15	0.342336	0.991	0.761	1.52e-10	T cell
LOC109086930	4.04e-15	0.442098	0.919	0.642	1.53e-10	T cell
LOC122137033	4.05e-15	0.27903	1	0.95	1.53e-10	T cell
LOC122144057	5.39e-15	0.258903	0.817	0.398	2.04e-10	T cell
LOC109089205	5.9e-15	0.279666	1	0.967	2.23e-10	T cell
LOC109091649	5.93e-15	0.351132	0.991	0.82	2.25e-10	T cell
LOC109048263	6.28e-15	0.284728	0.847	0.431	2.38e-10	T cell
LOC109058125	6.31e-15	0.333606	0.911	0.519	2.39e-10	T cell
LOC122141055	8.28e-15	0.313477	0.996	0.877	3.14e-10	T cell
LOC122141062	9.94e-15	0.300097	1	0.865	3.76e-10	T cell
LOC109085009	1.17e-14	0.282636	0.889	0.459	4.42e-10	T cell
LOC109111904	5.45e-14	0.259569	0.923	0.476	2.06e-09	T cell
rps25	1.06e-13	0.283871	1	0.913	4.01e-09	T cell
LOC109094050	1.17e-13	0.310385	1	0.912	4.44e-09	T cell
LOC109087886	1.66e-13	0.318039	0.966	0.646	6.31e-09	T cell
rpl27a	1.89e-13	0.325502	0.996	0.787	7.18e-09	T cell
LOC122134039	1.94e-13	0.272151	1	0.979	7.35e-09	T cell
LOC109067045	2.24e-13	0.31291	0.953	0.607	8.48e-09	T cell
rplp1	2.32e-13	0.305663	0.991	0.845	8.77e-09	T cell
LOC122149024	2.76e-13	0.324007	0.991	0.747	1.05e-08	T cell
LOC109049945	2.99e-13	0.291747	0.979	0.796	1.13e-08	T cell
LOC109102253	5.66e-13	0.309201	0.923	0.573	2.14e-08	T cell
rpl32	6.08e-13	0.298215	0.991	0.857	2.3e-08	T cell
LOC122146641	7.97e-13	0.269453	0.983	0.877	3.02e-08	T cell
LOC109107614	8.9e-13	0.291166	0.97	0.748	3.37e-08	T cell
LOC122140650	8.96e-13	0.273632	1	0.897	3.39e-08	T cell
LOC109057459	9.39e-13	0.250246	0.855	0.442	3.56e-08	T cell
rps15a	1.01e-12	0.329233	0.97	0.688	3.83e-08	T cell
LOC109088527	1.03e-12	0.315034	0.881	0.487	3.9e-08	T cell
LOC109103741	1.08e-12	0.32609	0.915	0.555	4.08e-08	T cell
LOC109053448	1.27e-12	0.303974	1	0.932	4.8e-08	T cell
LOC109056670	4.88e-12	0.276689	0.979	0.683	1.85e-07	T cell
LOC122141986	4.91e-12	0.338027	1	0.849	1.86e-07	T cell
s100a1	5.16e-12	0.258881	0.991	0.821	1.96e-07	T cell
LOC109080227	5.56e-12	0.306907	1	0.942	2.11e-07	T cell
LOC109067677	7.95e-12	0.308292	0.945	0.599	3.01e-07	T cell
LOC109078284	8.29e-12	0.313582	0.974	0.776	3.14e-07	T cell
LOC109058130	1.3e-11	0.276683	0.949	0.633	4.92e-07	T cell
LOC122148068	2.01e-11	0.262435	0.983	0.796	7.62e-07	T cell
LOC122137495	2.17e-11	0.256611	0.889	0.516	8.21e-07	T cell
LOC109110991	2.18e-11	0.334743	0.932	0.621	8.24e-07	T cell
si:dkey-211g8.8	2.59e-11	-1.36881	0.166	0.335	9.79e-07	T cell
LOC109051776	2.72e-11	0.286406	0.979	0.727	1.03e-06	T cell
LOC109056416	3.68e-11	0.299401	0.94	0.604	1.39e-06	T cell
LOC122138948	4.91e-11	0.303154	0.966	0.723	1.86e-06	T cell
LOC109065061	5.66e-11	0.261118	0.949	0.636	2.14e-06	T cell
LOC109063036	6.05e-11	0.282071	0.945	0.662	2.29e-06	T cell
LOC122139517	7.58e-11	-0.865365	0.604	0.576	2.87e-06	T cell
LOC109098486	1.01e-10	0.256438	1	0.978	3.82e-06	T cell
LOC109083851	1.05e-10	0.25438	0.996	0.842	3.99e-06	T cell
rpl36	1.11e-10	0.29952	0.894	0.53	4.22e-06	T cell
LOC109053056	1.17e-10	0.275453	0.974	0.726	4.42e-06	T cell
rps14	1.27e-10	0.273219	0.991	0.859	4.8e-06	T cell
LOC109057406	1.34e-10	0.265382	0.953	0.672	5.07e-06	T cell
LOC109058438	2.33e-10	0.261826	0.949	0.616	8.84e-06	T cell
LOC122134167	2.58e-10	0.256235	0.923	0.62	9.77e-06	T cell
rpl27	2.7e-10	0.269338	0.966	0.743	1.02e-05	T cell
pclaf	2.71e-10	0.255397	1	0.894	1.03e-05	T cell
LOC109106306	2.86e-10	0.263094	0.991	0.809	1.08e-05	T cell
LOC122137937	4.28e-10	0.254111	0.962	0.683	1.62e-05	T cell
rps15	4.42e-10	0.272556	0.911	0.599	1.67e-05	T cell
LOC122145613	9.81e-10	0.257468	0.983	0.729	3.72e-05	T cell
LOC109057405	1.96e-09	0.253775	0.949	0.663	7.44e-05	T cell
LOC109108885	3.5e-09	-0.752086	0.609	0.574	0.000132731	T cell
LOC109066371	7.41e-09	0.252354	0.889	0.574	0.000280498	T cell
si:dkey-37o8.1	1.04e-06	-0.305498	0.97	0.894	0.0394516	T cell
LOC109063295	1.58e-117	1.67738	0.776	0.18	5.98e-113	Germline stem cell
LOC109081865	8.74e-102	1.5574	0.677	0.151	3.31e-97	Germline stem cell
LOC109069125	2.05e-97	2.14009	1	1	7.78e-93	Germline stem cell
rps3	4.38e-89	2.2603	0.922	0.443	1.66e-84	Germline stem cell
LOC109087386	3.87e-74	1.09277	0.438	0.081	1.47e-69	Germline stem cell
LOC122144014	1.5e-72	3.36304	0.974	0.802	5.66e-68	Germline stem cell
LOC109086107	5.68e-71	1.19608	0.469	0.096	2.15e-66	Germline stem cell
LOC109046452	5.98e-71	1.5215	0.99	0.932	2.26e-66	Germline stem cell
LOC109046800	1.13e-67	1.12818	0.516	0.118	4.28e-63	Germline stem cell
LOC109068057	9.85e-64	1.51321	0.964	0.728	3.73e-59	Germline stem cell
cenpe	1.72e-63	1.57808	0.885	0.472	6.53e-59	Germline stem cell
LOC109080900	4.23e-63	0.678048	0.318	0.049	1.6e-58	Germline stem cell
LOC109074568	9.57e-63	1.27097	0.635	0.192	3.62e-58	Germline stem cell
rps13	2.6e-61	1.25206	0.99	0.798	9.86e-57	Germline stem cell
si:ch1073-335m2.2	8.93e-61	1.51437	0.792	0.365	3.38e-56	Germline stem cell
LOC109082335	8.4e-53	0.983703	0.547	0.155	3.18e-48	Germline stem cell
anapc1	1.82e-50	0.628843	0.266	0.042	6.88e-46	Germline stem cell
LOC109087618	3.07e-50	1.13567	0.766	0.334	1.16e-45	Germline stem cell
LOC109113037	4.64e-49	1.23625	0.766	0.352	1.76e-44	Germline stem cell
LOC109066081	7.88e-48	0.834076	0.464	0.119	2.98e-43	Germline stem cell
LOC109081010	6.33e-47	1.21333	0.833	0.438	2.4e-42	Germline stem cell
zpax4	6.64e-47	1.09424	0.974	0.849	2.51e-42	Germline stem cell
LOC109052863	7.34e-46	1.18788	0.911	0.514	2.78e-41	Germline stem cell
LOC109046789	1.31e-44	0.764737	0.422	0.105	4.96e-40	Germline stem cell
LOC109103656	1.53e-43	0.648568	0.318	0.065	5.8e-39	Germline stem cell
LOC109092523	2.04e-43	0.407675	1	1	7.74e-39	Germline stem cell
slc25a3b	1.66e-41	1.11493	0.641	0.263	6.27e-37	Germline stem cell
ints13	3.42e-41	0.812469	0.495	0.146	1.3e-36	Germline stem cell
LOC109111981	1.85e-40	1.15078	0.714	0.336	7.01e-36	Germline stem cell
LOC122147862	3.12e-39	0.914812	0.484	0.154	1.18e-34	Germline stem cell
eif4a2	3.97e-39	0.625055	0.276	0.055	1.5e-34	Germline stem cell
prkdc	1.62e-38	0.841235	0.448	0.134	6.14e-34	Germline stem cell
LOC109111100	3.13e-38	0.621734	0.297	0.064	1.19e-33	Germline stem cell
LOC109073405	7.09e-38	0.664707	0.354	0.087	2.69e-33	Germline stem cell
LOC109081230	9.32e-36	0.938963	0.604	0.242	3.53e-31	Germline stem cell
si:dkeyp-75b4.10	3.9e-34	0.444757	1	0.999	1.48e-29	Germline stem cell
mdc1	4.28e-34	0.988768	0.635	0.273	1.62e-29	Germline stem cell
LOC109054362	1.56e-33	0.77507	0.958	0.824	5.91e-29	Germline stem cell
LOC109065363	6.27e-33	0.624316	0.339	0.088	2.37e-28	Germline stem cell
LOC122147391	3.8e-32	0.688875	0.99	0.953	1.44e-27	Germline stem cell
kntc1	4.45e-32	0.861386	0.583	0.244	1.69e-27	Germline stem cell
ccnd3	5.65e-32	0.535488	0.26	0.057	2.14e-27	Germline stem cell
ndufaf3	7.04e-32	0.491662	0.276	0.062	2.67e-27	Germline stem cell
LOC109056273	1.27e-29	0.640065	0.99	0.972	4.8e-25	Germline stem cell
si:ch211-13c6.2	1.68e-29	0.69617	0.344	0.099	6.36e-25	Germline stem cell
LOC109089199	2.07e-29	0.611149	0.422	0.133	7.83e-25	Germline stem cell
LOC109088475	2.08e-29	0.557903	0.318	0.085	7.87e-25	Germline stem cell
LOC109083281	3.18e-29	0.929981	0.714	0.379	1.2e-24	Germline stem cell
si:dkeyp-121d4.3	1.03e-28	0.559896	0.385	0.118	3.91e-24	Germline stem cell
LOC122141899	4.66e-28	0.449868	1	1	1.76e-23	Germline stem cell
LOC109093102	4.86e-28	0.885292	0.74	0.397	1.84e-23	Germline stem cell
LOC109086867	4.99e-28	0.712728	0.417	0.142	1.89e-23	Germline stem cell
LOC109058976	5.78e-28	0.475477	1	0.996	2.19e-23	Germline stem cell
LOC109099781	1.1e-27	0.719519	0.948	0.779	4.15e-23	Germline stem cell
zyg11l	5.23e-27	0.451236	0.255	0.061	1.98e-22	Germline stem cell
LOC109109726	8.65e-27	0.708209	0.458	0.17	3.28e-22	Germline stem cell
LOC109075910	1.12e-26	0.485375	0.995	0.994	4.26e-22	Germline stem cell
slc30a6	1.33e-26	0.819744	0.479	0.19	5.05e-22	Germline stem cell
rps15	1.41e-26	0.786424	0.87	0.601	5.33e-22	Germline stem cell
LOC109083323	2.33e-26	0.358003	1	1	8.84e-22	Germline stem cell
gemin7	2.52e-26	0.824221	0.641	0.326	9.55e-22	Germline stem cell
mms19	5.7e-26	0.759577	0.422	0.152	2.16e-21	Germline stem cell
LOC109057467	6.1e-26	0.752553	0.495	0.198	2.31e-21	Germline stem cell
rbm11	6.63e-26	0.549599	0.307	0.088	2.51e-21	Germline stem cell
LOC109093385	1.25e-25	0.761219	0.958	0.796	4.73e-21	Germline stem cell
LOC109054846	3.11e-25	0.559159	0.417	0.145	1.18e-20	Germline stem cell
golgb1	3.59e-25	0.571471	0.484	0.182	1.36e-20	Germline stem cell
LOC109102522	8.48e-25	0.325811	1	1	3.21e-20	Germline stem cell
LOC109048750	8.52e-25	0.771518	0.927	0.787	3.23e-20	Germline stem cell
LOC109096199	1.52e-24	0.827422	0.708	0.401	5.76e-20	Germline stem cell
LOC109049874	1.52e-24	0.746001	0.865	0.592	5.77e-20	Germline stem cell
si:dkey-88l16.3	2.06e-24	0.825906	0.63	0.315	7.82e-20	Germline stem cell
LOC122138519	2.76e-24	0.573793	0.995	0.992	1.05e-19	Germline stem cell
LOC109112577	4.28e-24	0.481901	1	0.992	1.62e-19	Germline stem cell
LOC109069412	4.35e-24	0.73225	0.542	0.24	1.65e-19	Germline stem cell
LOC109085819	8.82e-24	0.695642	0.922	0.748	3.34e-19	Germline stem cell
LOC109076724	2.66e-23	0.687524	0.536	0.231	1.01e-18	Germline stem cell
LOC109068603	4.73e-23	0.750442	0.698	0.397	1.79e-18	Germline stem cell
LOC122141986	6.45e-23	0.686471	0.958	0.85	2.44e-18	Germline stem cell
LOC109078036	7.05e-23	0.697998	0.526	0.228	2.67e-18	Germline stem cell
hectd1	1.38e-22	0.672326	0.448	0.176	5.24e-18	Germline stem cell
LOC109050814	1.63e-22	0.764848	0.505	0.227	6.18e-18	Germline stem cell
LOC109110392	2.82e-22	0.46665	0.349	0.116	1.07e-17	Germline stem cell
ndufs3	3.41e-22	0.585637	0.349	0.119	1.29e-17	Germline stem cell
LOC109073976	3.59e-22	0.747121	0.776	0.466	1.36e-17	Germline stem cell
LOC109057458	3.51e-21	0.622793	0.385	0.146	1.33e-16	Germline stem cell
LOC109105665	4.75e-21	0.535668	0.26	0.077	1.8e-16	Germline stem cell
LOC109096688	5.24e-21	0.536458	0.354	0.125	1.99e-16	Germline stem cell
ndufa6	1.34e-20	0.650006	0.609	0.305	5.09e-16	Germline stem cell
LOC109065358	2.64e-20	0.765524	0.484	0.218	1e-15	Germline stem cell
kdm5c	3.34e-20	0.713492	0.516	0.248	1.27e-15	Germline stem cell
LOC122136006	4.46e-20	0.714263	0.896	0.718	1.69e-15	Germline stem cell
LOC109059050	6.26e-20	0.729267	0.495	0.234	2.37e-15	Germline stem cell
snrpb	9.1e-20	0.7693	0.771	0.55	3.45e-15	Germline stem cell
LOC109078284	9.45e-20	0.64164	0.906	0.778	3.58e-15	Germline stem cell
eif3f	1.18e-19	0.721833	0.573	0.299	4.47e-15	Germline stem cell
LOC109047312	2.88e-19	0.441568	0.255	0.077	1.09e-14	Germline stem cell
LOC109050552	2.91e-19	0.654126	0.438	0.188	1.1e-14	Germline stem cell
LOC109054770	4.54e-19	0.633503	0.49	0.223	1.72e-14	Germline stem cell
zgc:111868	8.2e-19	0.527452	0.995	0.975	3.1e-14	Germline stem cell
LOC109098574	9.38e-19	0.473313	0.312	0.109	3.55e-14	Germline stem cell
LOC109100459	1.36e-18	0.400192	0.25	0.076	5.13e-14	Germline stem cell
ints2	1.61e-18	0.578257	0.438	0.183	6.08e-14	Germline stem cell
tbcd	1.88e-18	0.473134	0.349	0.128	7.13e-14	Germline stem cell
bysl	2.28e-18	0.478312	0.307	0.107	8.64e-14	Germline stem cell
atp13a1	4.44e-18	0.555783	0.375	0.152	1.68e-13	Germline stem cell
LOC122134167	4.92e-18	0.606128	0.854	0.622	1.86e-13	Germline stem cell
LOC109046091	8.34e-18	0.539352	0.938	0.806	3.16e-13	Germline stem cell
rttn	8.36e-18	0.44274	0.255	0.082	3.17e-13	Germline stem cell
LOC109099598	8.42e-18	0.586407	0.5	0.236	3.19e-13	Germline stem cell
LOC109055009	2.48e-17	0.510835	0.333	0.127	9.4e-13	Germline stem cell
LOC109099406	2.78e-17	0.594174	0.365	0.149	1.05e-12	Germline stem cell
LOC122146324	3.13e-17	-0.430681	0.99	0.984	1.18e-12	Germline stem cell
LOC109092676	6.69e-17	0.567624	0.312	0.117	2.53e-12	Germline stem cell
LOC109096376	8.64e-17	0.455854	0.339	0.129	3.27e-12	Germline stem cell
LOC109109648	1.57e-16	0.501709	0.333	0.127	5.93e-12	Germline stem cell
znf451	1.89e-16	0.642221	0.474	0.238	7.15e-12	Germline stem cell
LOC109091532	1.95e-16	0.612752	0.521	0.259	7.4e-12	Germline stem cell
LOC109078030	2.13e-16	0.428872	0.271	0.094	8.09e-12	Germline stem cell
btg4	2.72e-16	-0.348107	0.99	0.998	1.03e-11	Germline stem cell
cep295	2.88e-16	0.631403	0.568	0.303	1.09e-11	Germline stem cell
LOC109091746	2.95e-16	0.597346	0.812	0.595	1.12e-11	Germline stem cell
LOC109064917	4.19e-16	0.376762	0.25	0.083	1.59e-11	Germline stem cell
LOC109050344	5.58e-16	0.659953	0.802	0.578	2.11e-11	Germline stem cell
prdx4	7.95e-16	0.608787	0.568	0.306	3.01e-11	Germline stem cell
kars1	8.63e-16	0.554154	0.531	0.269	3.27e-11	Germline stem cell
LOC109055290	9.47e-16	0.447508	0.292	0.109	3.59e-11	Germline stem cell
tamm41	1.14e-15	0.574235	0.354	0.153	4.32e-11	Germline stem cell
LOC122146483	1.26e-15	0.421077	0.99	0.955	4.77e-11	Germline stem cell
LOC109072806	1.56e-15	0.488845	0.375	0.16	5.93e-11	Germline stem cell
LOC109083444	1.57e-15	0.406156	0.276	0.098	5.94e-11	Germline stem cell
LOC109066947	2.26e-15	0.525439	0.661	0.384	8.56e-11	Germline stem cell
LOC122146998	2.38e-15	0.402609	0.25	0.084	9.02e-11	Germline stem cell
LOC109093735	5.72e-15	0.535226	0.474	0.236	2.17e-10	Germline stem cell
LOC109076829	6.79e-15	0.639424	0.74	0.483	2.57e-10	Germline stem cell
eif3s10	1.53e-14	0.59152	0.661	0.426	5.79e-10	Germline stem cell
LOC109091039	2.86e-14	0.43562	0.271	0.103	1.08e-09	Germline stem cell
LOC122141938	3.43e-14	0.664231	0.719	0.471	1.3e-09	Germline stem cell
LOC109096620	4.18e-14	0.378921	0.255	0.093	1.58e-09	Germline stem cell
LOC122147444	6.31e-14	-1.57328	0.37	0.585	2.39e-09	Germline stem cell
cebpz	8.83e-14	0.517181	0.818	0.577	3.34e-09	Germline stem cell
LOC109053448	9.63e-14	0.450494	0.969	0.933	3.65e-09	Germline stem cell
LOC109090062	9.72e-14	0.471341	0.359	0.16	3.68e-09	Germline stem cell
LOC122137037	1.07e-13	0.383021	0.307	0.123	4.06e-09	Germline stem cell
LOC109110918	1.46e-13	-0.29335	1	0.999	5.52e-09	Germline stem cell
LOC109105185	2.07e-13	0.487771	0.401	0.191	7.82e-09	Germline stem cell
rps6	2.07e-13	0.486321	0.906	0.781	7.83e-09	Germline stem cell
LOC109090657	2.82e-13	-0.318602	0.99	0.996	1.07e-08	Germline stem cell
LOC109055907	3.63e-13	-0.438019	0.938	0.946	1.38e-08	Germline stem cell
LOC109073868	5.51e-13	0.518588	0.464	0.238	2.09e-08	Germline stem cell
LOC109090655	6.81e-13	0.478245	0.359	0.166	2.58e-08	Germline stem cell
LOC109064337	7.38e-13	0.416985	0.302	0.125	2.8e-08	Germline stem cell
LOC109079776	9.77e-13	0.616954	0.667	0.447	3.7e-08	Germline stem cell
LOC109108294	1.18e-12	0.56552	0.568	0.341	4.48e-08	Germline stem cell
utrn	1.18e-12	0.390594	0.286	0.116	4.49e-08	Germline stem cell
polr1f	1.21e-12	0.448281	0.375	0.174	4.57e-08	Germline stem cell
LOC109078913	2.02e-12	0.359815	0.25	0.096	7.65e-08	Germline stem cell
LOC109065230	2.83e-12	0.460975	0.458	0.241	1.07e-07	Germline stem cell
rrp12	4.03e-12	0.439538	0.411	0.202	1.53e-07	Germline stem cell
LOC109092670	4.37e-12	0.467258	0.396	0.196	1.65e-07	Germline stem cell
LOC109072562	5e-12	0.414397	0.26	0.106	1.9e-07	Germline stem cell
LOC109057110	7.07e-12	0.421662	0.276	0.115	2.68e-07	Germline stem cell
tonsl	7.14e-12	0.436413	0.318	0.141	2.7e-07	Germline stem cell
LOC109096081	7.53e-12	0.401353	0.312	0.136	2.85e-07	Germline stem cell
LOC109051517	7.69e-12	0.565756	0.484	0.272	2.91e-07	Germline stem cell
rplp1	1.01e-11	0.421966	0.938	0.846	3.84e-07	Germline stem cell
mrpl39	1.18e-11	0.403359	0.307	0.134	4.46e-07	Germline stem cell
lrp13	1.19e-11	0.603722	0.542	0.33	4.49e-07	Germline stem cell
rps15a	1.42e-11	0.502099	0.844	0.691	5.39e-07	Germline stem cell
LOC109051525	1.58e-11	0.555135	0.448	0.245	5.97e-07	Germline stem cell
LOC109110991	1.59e-11	0.504609	0.844	0.624	6.03e-07	Germline stem cell
l3mbtl2	2e-11	0.453294	0.37	0.18	7.58e-07	Germline stem cell
LOC109098342	2.2e-11	0.484352	0.339	0.16	8.34e-07	Germline stem cell
LOC109107414	3.08e-11	0.466039	0.359	0.177	1.17e-06	Germline stem cell
LOC109104358	3.6e-11	0.430513	0.302	0.136	1.36e-06	Germline stem cell
LOC109090734	3.66e-11	0.496	0.536	0.315	1.39e-06	Germline stem cell
LOC109062304	3.79e-11	0.341282	0.271	0.113	1.44e-06	Germline stem cell
LOC109084524	4.8e-11	-0.338197	0.974	0.987	1.82e-06	Germline stem cell
LOC109113699	5.82e-11	-0.328101	0.984	0.979	2.2e-06	Germline stem cell
ppp4r1	8.15e-11	0.458407	0.349	0.173	3.09e-06	Germline stem cell
LOC109092246	8.26e-11	-0.478722	0.708	0.809	3.13e-06	Germline stem cell
LOC122148039	8.35e-11	0.41216	0.286	0.128	3.16e-06	Germline stem cell
si:ch211-188c16.1	1.09e-10	0.44275	0.469	0.258	4.14e-06	Germline stem cell
mid1ip1l	1.12e-10	-0.337523	0.953	0.951	4.24e-06	Germline stem cell
LOC109057405	1.16e-10	0.435399	0.849	0.666	4.4e-06	Germline stem cell
LOC109050951	1.17e-10	0.274586	0.25	0.101	4.45e-06	Germline stem cell
LOC109105889	1.29e-10	-0.350912	0.969	0.968	4.9e-06	Germline stem cell
LOC109049884	1.51e-10	0.563441	0.536	0.329	5.73e-06	Germline stem cell
LOC109091795	1.59e-10	0.422296	0.292	0.133	6.02e-06	Germline stem cell
LOC109095102	1.88e-10	0.438574	0.432	0.231	7.12e-06	Germline stem cell
LOC109051776	2.01e-10	0.389428	0.865	0.73	7.62e-06	Germline stem cell
ckap4	2.37e-10	0.340259	0.286	0.127	8.96e-06	Germline stem cell
LOC109088331	2.5e-10	0.456909	0.292	0.137	9.45e-06	Germline stem cell
LOC109078713	2.6e-10	0.461022	0.677	0.445	9.85e-06	Germline stem cell
LOC122134429	3.11e-10	0.279809	0.958	0.887	1.18e-05	Germline stem cell
LOC122145261	3.93e-10	0.432467	0.833	0.623	1.49e-05	Germline stem cell
LOC109065401	4.45e-10	-0.416368	0.833	0.868	1.68e-05	Germline stem cell
pigx	4.78e-10	0.3225	0.307	0.141	1.81e-05	Germline stem cell
LOC122146641	5.69e-10	0.340251	0.964	0.878	2.16e-05	Germline stem cell
LOC122146657	6.34e-10	-0.450285	0.833	0.878	2.4e-05	Germline stem cell
ccng1	8.15e-10	0.439187	0.833	0.651	3.09e-05	Germline stem cell
myg1	9.48e-10	0.378933	0.469	0.261	3.59e-05	Germline stem cell
LOC122145613	1.07e-09	0.430681	0.87	0.732	4.07e-05	Germline stem cell
LOC109066371	1.09e-09	0.481927	0.792	0.576	4.13e-05	Germline stem cell
aurkb	1.18e-09	0.529672	0.641	0.468	4.47e-05	Germline stem cell
LOC109087849	1.6e-09	0.354918	0.26	0.117	6.04e-05	Germline stem cell
LOC122141491	1.82e-09	-0.275087	0.99	0.989	6.88e-05	Germline stem cell
rlf	1.88e-09	0.46239	0.557	0.343	7.11e-05	Germline stem cell
LOC109049819	2.27e-09	0.417973	0.859	0.764	8.59e-05	Germline stem cell
LOC109080479	2.4e-09	0.371396	0.385	0.204	9.1e-05	Germline stem cell
sall4	2.5e-09	-0.418718	0.76	0.855	9.46e-05	Germline stem cell
LOC109096352	2.58e-09	0.402133	0.344	0.178	9.79e-05	Germline stem cell
LOC109099039	2.84e-09	0.488212	0.422	0.245	0.000107396	Germline stem cell
LOC109088468	3.04e-09	0.429404	0.422	0.238	0.000115129	Germline stem cell
poc1a	3.1e-09	0.401792	0.339	0.172	0.000117474	Germline stem cell
commd5	3.23e-09	0.372728	0.453	0.257	0.000122184	Germline stem cell
hdlbpa	3.57e-09	0.503704	0.458	0.266	0.000135356	Germline stem cell
LOC122134039	3.63e-09	0.291052	0.995	0.979	0.000137367	Germline stem cell
cth1	3.67e-09	-0.30546	0.969	0.978	0.000138854	Germline stem cell
mov10l1	3.72e-09	0.427671	0.396	0.223	0.000140858	Germline stem cell
LOC109105350	4.41e-09	0.331029	0.328	0.163	0.000167122	Germline stem cell
LOC109073523	4.82e-09	0.445808	0.771	0.592	0.000182645	Germline stem cell
LOC109073965	4.93e-09	0.254988	1	0.989	0.000186838	Germline stem cell
stoml2	5.69e-09	0.409096	0.417	0.225	0.000215523	Germline stem cell
LOC122141873	5.7e-09	1.01099	0.922	0.874	0.00021577	Germline stem cell
LOC109099402	6.36e-09	-0.38836	0.812	0.849	0.00024102	Germline stem cell
LOC109052246	6.41e-09	-0.305221	0.958	0.956	0.000242952	Germline stem cell
LOC109048090	6.7e-09	-0.367574	0.854	0.879	0.000253698	Germline stem cell
rpl27a	6.83e-09	0.406327	0.885	0.79	0.000258554	Germline stem cell
LOC109086893	9.93e-09	0.386054	0.417	0.235	0.000376033	Germline stem cell
LOC109064307	1.08e-08	0.396717	0.536	0.333	0.000407691	Germline stem cell
LOC109108173	1.15e-08	0.382286	0.266	0.126	0.000437007	Germline stem cell
LOC109109094	1.48e-08	0.338149	0.344	0.181	0.000560025	Germline stem cell
LOC122145146	1.5e-08	-0.303628	0.948	0.959	0.0005693	Germline stem cell
LOC109049573	1.51e-08	-0.280783	0.964	0.981	0.000572701	Germline stem cell
LOC109060292	1.65e-08	0.35692	0.292	0.146	0.000626346	Germline stem cell
rpl35a	1.71e-08	0.431421	0.667	0.499	0.000647672	Germline stem cell
LOC109091276	1.74e-08	0.34655	0.297	0.148	0.000659616	Germline stem cell
cct2	1.82e-08	0.441479	0.495	0.297	0.000688551	Germline stem cell
virma	2.12e-08	0.433096	0.307	0.161	0.000803037	Germline stem cell
LOC109102184	2.14e-08	-0.311062	0.943	0.95	0.000809216	Germline stem cell
LOC109095687	2.31e-08	0.333602	0.276	0.135	0.000873359	Germline stem cell
LOC109100036	2.84e-08	0.398313	0.479	0.294	0.0010768	Germline stem cell
LOC109059198	3.36e-08	0.284616	0.99	0.988	0.00127245	Germline stem cell
rad54l	3.65e-08	0.412332	0.406	0.235	0.00138063	Germline stem cell
msh6	3.76e-08	0.321062	0.312	0.161	0.00142321	Germline stem cell
LOC109084233	4.37e-08	0.395659	0.307	0.161	0.00165473	Germline stem cell
si:dkey-211g8.8	4.71e-08	-1.02432	0.161	0.334	0.00178421	Germline stem cell
LOC109090064	5e-08	0.390782	0.375	0.213	0.00189259	Germline stem cell
rpl36	5.04e-08	0.358472	0.729	0.534	0.0019094	Germline stem cell
rps24	5.24e-08	0.385942	0.802	0.575	0.00198331	Germline stem cell
naca	5.34e-08	0.380863	0.589	0.385	0.00202182	Germline stem cell
LOC122137313	5.44e-08	0.411649	0.432	0.259	0.00206096	Germline stem cell
LOC109058316	5.67e-08	0.287113	0.969	0.928	0.00214614	Germline stem cell
LOC122146145	7.44e-08	0.383534	0.531	0.333	0.00281975	Germline stem cell
LOC109063946	7.91e-08	0.318947	0.339	0.179	0.00299749	Germline stem cell
LOC109098187	8.9e-08	0.334276	0.318	0.167	0.00337123	Germline stem cell
rbm25b	8.98e-08	0.364402	0.438	0.254	0.00340253	Germline stem cell
LOC109061337	1.07e-07	0.398435	0.365	0.209	0.00404498	Germline stem cell
LOC109101561	1.08e-07	-0.35688	0.87	0.896	0.00407992	Germline stem cell
dync1h1	1.14e-07	0.468199	0.542	0.362	0.00431983	Germline stem cell
slc25a12	1.25e-07	0.437022	0.401	0.238	0.00472546	Germline stem cell
LOC109102535	1.41e-07	0.357857	0.417	0.243	0.00534969	Germline stem cell
LOC109089205	1.57e-07	0.264013	0.99	0.967	0.00595725	Germline stem cell
tmsb1	2e-07	0.338936	0.255	0.127	0.00759396	Germline stem cell
wdr77	2.12e-07	0.335513	0.307	0.166	0.00803766	Germline stem cell
LOC122144057	2.15e-07	0.363454	0.604	0.402	0.00815953	Germline stem cell
LOC109058791	2.41e-07	0.358967	0.365	0.211	0.00911506	Germline stem cell
LOC109103877	2.48e-07	0.306635	0.979	0.935	0.00940321	Germline stem cell
LOC109088790	2.65e-07	0.358846	0.922	0.78	0.0100392	Germline stem cell
zp3b	2.77e-07	0.29144	0.964	0.938	0.0104761	Germline stem cell
LOC109057696	2.79e-07	0.345031	0.297	0.161	0.0105527	Germline stem cell
chd1	2.9e-07	0.338826	0.344	0.195	0.0109775	Germline stem cell
LOC109060881	3.16e-07	0.285212	0.25	0.124	0.0119499	Germline stem cell
LOC109109328	3.62e-07	0.368313	0.25	0.129	0.0137168	Germline stem cell
LOC122138037	4.31e-07	-0.336513	0.776	0.844	0.0163178	Germline stem cell
LOC122138412	4.33e-07	-0.332038	0.797	0.842	0.0163987	Germline stem cell
LOC109060033	4.51e-07	0.301639	0.25	0.125	0.0170786	Germline stem cell
vps72a	4.53e-07	0.253676	0.271	0.138	0.0171552	Germline stem cell
LOC109101487	4.54e-07	0.309819	0.323	0.177	0.0172003	Germline stem cell
LOC122149024	4.55e-07	0.308446	0.896	0.749	0.0172487	Germline stem cell
LOC109103484	4.57e-07	0.324491	0.521	0.332	0.0173266	Germline stem cell
LOC109057406	4.62e-07	0.362288	0.807	0.675	0.0175031	Germline stem cell
dctn1a	5.07e-07	0.363525	0.375	0.22	0.0191995	Germline stem cell
LOC109064705	5.15e-07	-0.274849	0.932	0.949	0.0195029	Germline stem cell
LOC109070228	5.45e-07	-0.347229	0.844	0.85	0.02064	Germline stem cell
LOC109095032	5.8e-07	0.399639	0.609	0.428	0.0219499	Germline stem cell
LOC122145885	5.9e-07	0.278987	0.979	0.893	0.0223582	Germline stem cell
aaas	5.99e-07	0.350783	0.344	0.197	0.0226821	Germline stem cell
LOC109093441	6.2e-07	0.3489	0.76	0.612	0.0234802	Germline stem cell
LOC109057544	7.08e-07	0.337022	0.802	0.636	0.0268155	Germline stem cell
LOC109111823	7.09e-07	0.345513	0.797	0.657	0.0268498	Germline stem cell
kdm3b	7.1e-07	0.375531	0.474	0.305	0.0269029	Germline stem cell
LOC109047385	7.4e-07	0.326805	0.406	0.247	0.0280462	Germline stem cell
LOC109066566	8.16e-07	-0.422373	0.562	0.649	0.0308971	Germline stem cell
tada1	8.44e-07	0.434536	0.724	0.563	0.0319635	Germline stem cell
LOC109048774	9.1e-07	0.300159	0.401	0.237	0.0344769	Germline stem cell
LOC109107037	9.19e-07	-0.285824	0.932	0.941	0.0348224	Germline stem cell
rpa2	9.78e-07	0.349638	0.568	0.384	0.0370583	Germline stem cell
rps14	1.03e-06	0.290594	0.932	0.861	0.0390344	Germline stem cell
LOC109110667	1.07e-06	0.322725	0.38	0.224	0.0404473	Germline stem cell
ptmab	1.17e-06	-0.33489	0.839	0.854	0.044328	Germline stem cell
rps8a	1.17e-06	0.332776	0.875	0.717	0.0443578	Germline stem cell
LOC109054236	1.19e-06	0.362898	0.51	0.338	0.045034	Germline stem cell
ylpm1	1.23e-06	0.358789	0.458	0.295	0.0467072	Germline stem cell
LOC122134559	1.29e-06	0.418171	0.641	0.472	0.0487119	Germline stem cell
LOC109046434	1.3e-06	0.301186	0.318	0.179	0.0491501	Germline stem cell
gpatch3	0	2.67966	0.611	0.032	0	Theca cell
tgfa	0	2.58884	0.722	0.027	0	Theca cell
LOC109044923	0	2.51515	0.683	0.046	0	Theca cell
LOC109091017	0	1.9825	0.594	0.019	0	Theca cell
LOC109079155	2.06e-269	1.89859	0.617	0.044	7.81e-265	Theca cell
LOC109061129	3.98e-237	1.18706	0.394	0.019	1.51e-232	Theca cell
zgc:158270	6.27e-203	0.84976	0.283	0.011	2.38e-198	Theca cell
LOC109066051	4.87e-196	3.18116	0.756	0.104	1.85e-191	Theca cell
LOC109067300	8.07e-195	1.17834	0.383	0.022	3.06e-190	Theca cell
rab27a	1.24e-186	2.2822	0.717	0.094	4.7e-182	Theca cell
LOC109098853	9.45e-174	0.977968	0.344	0.02	3.58e-169	Theca cell
LOC109051504	5.2e-163	1.38842	0.528	0.054	1.97e-158	Theca cell
slc7a4	4.61e-162	0.743419	0.267	0.012	1.75e-157	Theca cell
LOC109047996	1.48e-155	2.56953	0.694	0.104	5.62e-151	Theca cell
LOC109065053	7.2e-147	1.8954	0.517	0.057	2.73e-142	Theca cell
raph1b	2.63e-144	2.48086	0.6	0.082	9.97e-140	Theca cell
LOC109109295	1.67e-143	3.78321	0.906	0.24	6.31e-139	Theca cell
LOC122142491	1.13e-142	1.67663	0.467	0.048	4.3e-138	Theca cell
LOC122146944	1.46e-140	1.86042	0.511	0.057	5.53e-136	Theca cell
LOC122147710	4.93e-140	0.764412	0.25	0.013	1.87e-135	Theca cell
LOC109051046	2.26e-139	1.26146	0.339	0.025	8.58e-135	Theca cell
LOC109063211	1.73e-138	3.98127	0.694	0.119	6.54e-134	Theca cell
LOC109056211	1.54e-134	1.41283	0.406	0.037	5.82e-130	Theca cell
tbc1d10aa	2.42e-134	0.984796	0.361	0.029	9.17e-130	Theca cell
wasla	2.38e-133	2.84723	0.761	0.159	9.01e-129	Theca cell
hwa	4.59e-133	4.0879	0.667	0.117	1.74e-128	Theca cell
thumpd2	7.48e-126	1.03709	0.367	0.032	2.83e-121	Theca cell
LOC109100208	7.54e-120	1.72826	0.578	0.089	2.85e-115	Theca cell
LOC109102285	7.57e-119	2.68296	0.722	0.156	2.87e-114	Theca cell
dlgap4a	1.5e-113	2.86008	0.828	0.233	5.67e-109	Theca cell
LOC109087775	3.89e-107	3.1632	0.894	0.327	1.47e-102	Theca cell
LOC109094801	6.89e-106	3.78298	0.889	0.324	2.61e-101	Theca cell
stim2a	4.2e-97	0.819153	0.267	0.022	1.59e-92	Theca cell
lamp2	2.87e-95	0.779537	0.35	0.038	1.09e-90	Theca cell
mical3a	4e-91	2.16003	0.606	0.131	1.51e-86	Theca cell
LOC109094564	8.24e-91	1.86455	0.5	0.084	3.12e-86	Theca cell
LOC109073813	4.62e-87	1.58761	0.561	0.112	1.75e-82	Theca cell
LOC109051496	4.02e-86	2.47011	0.822	0.296	1.52e-81	Theca cell
LOC109055197	1.8e-85	0.947021	0.344	0.041	6.8e-81	Theca cell
fetub	1.23e-81	0.613674	0.283	0.029	4.68e-77	Theca cell
eif4eb	1.57e-78	1.56733	0.567	0.126	5.96e-74	Theca cell
LOC109097628	3.26e-77	1.02526	0.322	0.04	1.23e-72	Theca cell
heg1	2.19e-76	0.775632	0.311	0.037	8.31e-72	Theca cell
LOC109045895	9.47e-76	1.34332	0.422	0.07	3.59e-71	Theca cell
LOC109111220	1.77e-75	1.3734	0.506	0.101	6.7e-71	Theca cell
rnf111	2.96e-73	1.66588	0.539	0.12	1.12e-68	Theca cell
LOC109112746	6.3e-70	1.71934	0.494	0.103	2.39e-65	Theca cell
LOC109053731	6.61e-68	1.02566	0.4	0.068	2.5e-63	Theca cell
LOC122146953	2.05e-67	2.02573	0.861	0.397	7.78e-63	Theca cell
LOC109103313	3.32e-67	1.41122	0.339	0.05	1.26e-62	Theca cell
LOC109046486	5.55e-66	1.23208	0.333	0.049	2.1e-61	Theca cell
LOC109082046	1.65e-65	1.28681	0.472	0.099	6.23e-61	Theca cell
LOC109067075	9.07e-62	1.74056	0.689	0.239	3.43e-57	Theca cell
LOC122146950	3.1e-61	0.98261	0.411	0.079	1.17e-56	Theca cell
LOC109056007	1.13e-60	1.54803	0.55	0.146	4.27e-56	Theca cell
LOC109083737	1.35e-59	1.04543	0.472	0.105	5.11e-55	Theca cell
cyth2	3.61e-59	0.943882	0.394	0.075	1.37e-54	Theca cell
chic2	2.7e-58	1.33213	0.506	0.126	1.02e-53	Theca cell
slc7a6	2.58e-57	1.29029	0.611	0.183	9.79e-53	Theca cell
LOC109100150	5.98e-55	1.06017	0.456	0.105	2.26e-50	Theca cell
sulf1	9.25e-55	1.12879	0.489	0.121	3.5e-50	Theca cell
LOC109103423	2.27e-54	0.612599	0.328	0.054	8.58e-50	Theca cell
auts2a	2.89e-54	1.48878	0.467	0.115	1.09e-49	Theca cell
LOC109069759	1.2e-53	1.31314	0.489	0.124	4.56e-49	Theca cell
lef1	4.42e-53	0.909663	0.344	0.062	1.68e-48	Theca cell
LOC122145924	7.47e-53	0.866136	0.328	0.057	2.83e-48	Theca cell
LOC109046493	3.32e-52	0.957381	0.306	0.049	1.26e-47	Theca cell
LOC109091097	8.97e-51	0.805759	0.372	0.074	3.4e-46	Theca cell
KEF38-p07	4.21e-50	1.76763	0.967	0.795	1.59e-45	Theca cell
LOC109065929	1.21e-49	1.38969	0.533	0.159	4.59e-45	Theca cell
LOC109075397	1.52e-49	1.25594	0.617	0.212	5.74e-45	Theca cell
stk17al	3.37e-48	2.0723	0.817	0.478	1.28e-43	Theca cell
LOC109089126	3.9e-48	1.20216	0.306	0.054	1.48e-43	Theca cell
LOC109063160	1.06e-46	1.46818	0.694	0.292	4.02e-42	Theca cell
KEF38-p10	1.77e-46	1.8318	0.922	0.723	6.72e-42	Theca cell
LOC122137894	2.28e-46	1.18447	0.428	0.107	8.63e-42	Theca cell
LOC109079793	6.95e-46	1.47948	0.467	0.129	2.63e-41	Theca cell
KEF38-r01	7.76e-46	1.55537	0.961	0.79	2.94e-41	Theca cell
LOC122146952	2.26e-45	1.32875	0.567	0.19	8.55e-41	Theca cell
LOC109063158	3.67e-45	1.72825	0.75	0.379	1.39e-40	Theca cell
LOC122146951	1.69e-44	0.828126	0.344	0.073	6.39e-40	Theca cell
LOC109109379	4.05e-44	0.84089	0.3	0.057	1.53e-39	Theca cell
ankhd1	4.63e-43	1.8337	0.806	0.478	1.76e-38	Theca cell
LOC109058077	5.19e-42	2.13673	0.789	0.443	1.97e-37	Theca cell
LOC109053112	1.17e-41	1.48908	0.644	0.258	4.42e-37	Theca cell
LOC109108302	2.59e-39	0.900577	0.439	0.124	9.83e-35	Theca cell
pde8a	3.93e-39	0.788438	0.294	0.06	1.49e-34	Theca cell
LOC109079810	8.28e-39	2.17352	0.617	0.271	3.14e-34	Theca cell
LOC109061640	1.1e-38	0.858778	0.372	0.094	4.16e-34	Theca cell
LOC109106071	3.7e-38	0.666857	0.35	0.081	1.4e-33	Theca cell
lrp6	5.93e-38	1.37728	0.611	0.255	2.25e-33	Theca cell
LOC109097932	4.41e-37	2.18451	0.911	0.729	1.67e-32	Theca cell
LOC109057496	7.46e-37	0.727518	0.389	0.101	2.82e-32	Theca cell
LOC109110284	8.78e-37	0.624095	0.328	0.074	3.32e-32	Theca cell
prkar2aa	9.37e-37	1.52385	0.528	0.196	3.55e-32	Theca cell
rgl1	1.91e-36	0.82935	0.367	0.093	7.23e-32	Theca cell
LOC122144821	2.39e-36	1.21194	0.289	0.061	9.03e-32	Theca cell
LOC109053698	3.6e-36	1.10499	0.328	0.078	1.36e-31	Theca cell
notch2	7.79e-35	0.764804	0.356	0.091	2.95e-30	Theca cell
LOC109106594	9.83e-34	0.93733	0.461	0.149	3.72e-29	Theca cell
LOC109107494	2.34e-33	1.91698	0.728	0.397	8.85e-29	Theca cell
LOC109105266	6.18e-33	0.573569	0.272	0.058	2.34e-28	Theca cell
LOC109104267	1.38e-32	0.99156	0.472	0.165	5.24e-28	Theca cell
LOC109095019	1.57e-32	1.10293	0.556	0.228	5.93e-28	Theca cell
LOC109079137	2.32e-32	0.930943	0.467	0.157	8.78e-28	Theca cell
LOC122139786	5.57e-32	0.679019	0.294	0.069	2.11e-27	Theca cell
LOC109052902	9.98e-32	1.02747	0.583	0.25	3.78e-27	Theca cell
LOC109072837	2.17e-31	1.49838	0.433	0.148	8.21e-27	Theca cell
LOC109075480	5.26e-31	0.838224	0.433	0.138	1.99e-26	Theca cell
LOC109058428	5.56e-31	1.16839	0.544	0.229	2.1e-26	Theca cell
KEF38-p11	2.94e-30	1.09466	0.778	0.438	1.11e-25	Theca cell
LOC109051872	6.51e-30	1.24291	0.294	0.074	2.46e-25	Theca cell
LOC109106798	2.22e-29	1.51072	0.833	0.554	8.43e-25	Theca cell
KEF38-p13	5.72e-29	0.646141	0.322	0.084	2.17e-24	Theca cell
LOC122145185	2.14e-28	0.790757	0.378	0.117	8.12e-24	Theca cell
fbrs	3.29e-28	1.06446	0.511	0.214	1.25e-23	Theca cell
KEF38-r02	7.27e-28	1.05821	0.667	0.332	2.75e-23	Theca cell
KEF38-p08	2.41e-27	1.13386	0.55	0.239	9.11e-23	Theca cell
LOC122148961	1.1e-26	0.735505	0.328	0.095	4.16e-22	Theca cell
pdia7	1.39e-26	0.779821	0.317	0.09	5.27e-22	Theca cell
LOC109104679	1.69e-26	0.587038	0.311	0.086	6.39e-22	Theca cell
LOC109094976	2.96e-26	1.99781	0.761	0.502	1.12e-21	Theca cell
snx15	3.77e-26	0.796166	0.311	0.087	1.43e-21	Theca cell
LOC109084630	4.74e-26	0.883678	0.461	0.177	1.8e-21	Theca cell
LOC109078971	7.52e-26	0.875946	0.472	0.186	2.85e-21	Theca cell
jmjd1ca	1.05e-25	0.485792	0.272	0.069	3.99e-21	Theca cell
LOC109063898	1.79e-25	0.82094	0.467	0.178	6.79e-21	Theca cell
LOC109095208	6.22e-25	0.733388	0.967	0.821	2.35e-20	Theca cell
LOC109079777	1.14e-24	0.653226	0.4	0.137	4.31e-20	Theca cell
KEF38-p01	4.01e-24	0.699854	0.378	0.125	1.52e-19	Theca cell
LOC109096291	5.76e-24	1.59227	0.778	0.576	2.18e-19	Theca cell
LOC109097552	1.15e-23	0.564274	0.311	0.091	4.34e-19	Theca cell
LOC109046301	1.66e-23	0.932573	0.35	0.114	6.29e-19	Theca cell
LOC109094995	3.56e-23	0.558504	0.322	0.098	1.35e-18	Theca cell
setd1a	4.9e-23	0.893263	0.433	0.177	1.85e-18	Theca cell
LOC109071192	1.11e-22	0.957171	0.572	0.289	4.22e-18	Theca cell
LOC122142446	4.22e-22	0.982375	0.494	0.22	1.6e-17	Theca cell
LOC109064219	4.92e-22	0.566798	0.322	0.102	1.86e-17	Theca cell
LOC109059587	5.22e-21	0.445264	0.267	0.075	1.98e-16	Theca cell
LOC109095227	2.01e-20	0.684782	0.45	0.184	7.62e-16	Theca cell
LOC109073930	2.08e-20	0.845237	0.461	0.208	7.88e-16	Theca cell
LOC109065290	1.17e-19	0.755556	0.506	0.242	4.42e-15	Theca cell
ccdc18	2.4e-19	0.547917	0.339	0.119	9.1e-15	Theca cell
LOC109108388	2.79e-19	0.497635	0.372	0.134	1.05e-14	Theca cell
LOC109053904	3.18e-19	0.375659	0.267	0.078	1.2e-14	Theca cell
LOC122149030	3.57e-19	0.620978	0.344	0.126	1.35e-14	Theca cell
LOC109064892	7.53e-19	0.712394	0.328	0.12	2.85e-14	Theca cell
LOC109048105	1.08e-18	0.721103	0.4	0.165	4.09e-14	Theca cell
LOC109048909	2.73e-18	1.09132	0.8	0.581	1.04e-13	Theca cell
LOC109070076	3.06e-18	0.859869	0.528	0.275	1.16e-13	Theca cell
LOC109055825	7.45e-18	0.84903	0.672	0.425	2.82e-13	Theca cell
KEF38-p06	9.68e-18	0.554813	0.256	0.08	3.67e-13	Theca cell
vaspb	1.37e-17	0.50626	0.417	0.167	5.18e-13	Theca cell
LOC109111062	1.57e-17	0.62484	0.5	0.235	5.96e-13	Theca cell
fhdc3	2.79e-17	0.723752	0.728	0.503	1.06e-12	Theca cell
LOC109101267	3.64e-17	0.744583	0.378	0.159	1.38e-12	Theca cell
KEF38-p04	4.43e-17	0.64735	0.367	0.145	1.68e-12	Theca cell
LOC109046775	6.46e-17	0.407939	0.283	0.094	2.45e-12	Theca cell
LOC109092038	3.04e-16	0.683567	0.406	0.183	1.15e-11	Theca cell
LOC109099627	5.05e-16	0.548292	0.35	0.137	1.91e-11	Theca cell
rab5aa	6.33e-16	0.460709	0.339	0.13	2.4e-11	Theca cell
LOC109102245	9.94e-16	0.781791	0.85	0.687	3.76e-11	Theca cell
snrka	1.24e-15	0.385284	0.261	0.087	4.68e-11	Theca cell
LOC109049414	2.29e-15	0.504585	0.333	0.132	8.66e-11	Theca cell
sec24c	4.2e-15	0.629854	0.417	0.192	1.59e-10	Theca cell
cb22h6orf89	1.02e-14	0.751003	0.283	0.109	3.86e-10	Theca cell
LOC109089299	1.27e-14	0.533514	0.361	0.155	4.81e-10	Theca cell
LOC109086066	1.42e-14	0.710191	0.672	0.412	5.38e-10	Theca cell
LOC109065785	2.16e-14	0.422592	0.333	0.131	8.18e-10	Theca cell
LOC109066066	2.67e-14	0.583803	0.722	0.492	1.01e-09	Theca cell
LOC109093880	3.71e-14	0.600636	0.456	0.233	1.4e-09	Theca cell
zgc:163014	7.05e-14	0.616705	0.506	0.268	2.67e-09	Theca cell
LOC109064846	8.49e-14	0.480865	0.406	0.184	3.22e-09	Theca cell
LOC109110238	9.7e-14	0.641497	0.406	0.2	3.67e-09	Theca cell
LOC109049430	2e-13	0.404272	0.261	0.096	7.59e-09	Theca cell
LOC109073178	2.4e-13	0.83773	0.356	0.161	9.11e-09	Theca cell
LOC109068087	4.9e-13	0.875776	0.761	0.585	1.86e-08	Theca cell
org	6.53e-13	0.371166	0.978	0.953	2.47e-08	Theca cell
LOC109070175	7.34e-13	0.395758	0.283	0.109	2.78e-08	Theca cell
LOC109059289	7.57e-13	0.491999	0.317	0.133	2.87e-08	Theca cell
LOC109058126	7.71e-13	0.392184	0.289	0.114	2.92e-08	Theca cell
LOC109078972	2.61e-12	0.752752	0.394	0.201	9.89e-08	Theca cell
ca21h5orf15	4.73e-12	0.492677	0.389	0.18	1.79e-07	Theca cell
LOC109108685	7.02e-12	0.728191	0.5	0.279	2.66e-07	Theca cell
LOC109045023	1.67e-11	0.436843	0.256	0.103	6.31e-07	Theca cell
LOC109053715	2.61e-11	0.464863	0.361	0.169	9.89e-07	Theca cell
LOC109050707	8.08e-11	0.630868	0.289	0.13	3.06e-06	Theca cell
LOC109095967	1.07e-10	0.549653	0.506	0.296	4.06e-06	Theca cell
LOC109101654	1.14e-10	0.527103	0.867	0.754	4.31e-06	Theca cell
LOC109103067	1.42e-10	0.525397	0.4	0.212	5.36e-06	Theca cell
kat6a	1.9e-10	0.483064	0.472	0.268	7.2e-06	Theca cell
LOC109062349	2.08e-10	0.425389	0.944	0.884	7.89e-06	Theca cell
LOC122147444	2.15e-10	-1.75392	0.467	0.584	8.16e-06	Theca cell
LOC109055120	2.9e-10	0.453371	0.411	0.218	1.1e-05	Theca cell
LOC122133924	4.13e-10	0.374257	0.478	0.255	1.56e-05	Theca cell
rbpms2b	5.88e-10	0.396958	0.361	0.18	2.23e-05	Theca cell
si:dkey-211g8.8	7.71e-10	-1.24345	0.133	0.335	2.92e-05	Theca cell
LOC109093328	8.89e-10	0.444392	0.417	0.226	3.37e-05	Theca cell
LOC109048565	1.35e-09	0.49639	0.406	0.222	5.11e-05	Theca cell
LOC109049150	1.36e-09	0.446173	0.4	0.216	5.16e-05	Theca cell
LOC109057907	1.77e-09	0.674335	0.267	0.119	6.69e-05	Theca cell
akap1b	2.19e-09	0.514176	0.661	0.464	8.3e-05	Theca cell
LOC109075545	3.61e-09	0.342203	0.3	0.139	0.00013685	Theca cell
LOC109090547	4.82e-09	0.297244	0.289	0.131	0.000182562	Theca cell
LOC109055742	5.09e-09	0.253847	0.256	0.11	0.000192956	Theca cell
ubald2	6.23e-09	0.547906	0.267	0.124	0.000235936	Theca cell
LOC109073395	8.01e-09	0.390896	0.478	0.276	0.000303275	Theca cell
LOC109045532	9.52e-09	1.00058	0.411	0.244	0.000360464	Theca cell
LOC109082702	1.12e-08	0.416973	0.278	0.133	0.000424827	Theca cell
dyrk1aa	1.15e-08	0.45871	0.328	0.166	0.00043399	Theca cell
LOC109066454	1.98e-08	0.397626	0.383	0.209	0.000750652	Theca cell
LOC109100095	2.83e-08	0.277149	0.311	0.149	0.00107213	Theca cell
suco	4.11e-08	0.376948	0.361	0.197	0.0015574	Theca cell
LOC109069358	4.24e-08	0.371972	0.389	0.212	0.00160662	Theca cell
slc39a6	4.83e-08	0.374032	0.289	0.145	0.00182995	Theca cell
LOC109081192	4.87e-08	0.321451	0.356	0.184	0.00184489	Theca cell
LOC122146657	5.04e-08	-0.407143	0.839	0.878	0.00191016	Theca cell
LOC109088212	5.19e-08	0.257837	0.322	0.159	0.00196418	Theca cell
rnaseh2a	6.18e-08	0.522404	0.6	0.423	0.00234182	Theca cell
LOC109057537	7.1e-08	0.294705	0.356	0.187	0.00268745	Theca cell
LOC109077117	1e-07	0.35756	0.433	0.249	0.00379821	Theca cell
LOC109075184	1.28e-07	0.269073	0.261	0.123	0.00483492	Theca cell
shcbp1	1.55e-07	0.259408	0.25	0.117	0.005887	Theca cell
lbh	1.75e-07	0.343146	0.289	0.148	0.00662734	Theca cell
LOC109075909	1.93e-07	0.294169	0.272	0.133	0.0073183	Theca cell
kif1b	2.21e-07	0.25387	0.261	0.126	0.00837666	Theca cell
LOC109057899	2.94e-07	0.420191	0.422	0.251	0.0111305	Theca cell
LOC109082128	3.6e-07	0.315813	0.328	0.175	0.0136337	Theca cell
LOC109062429	4.21e-07	0.47714	0.556	0.392	0.0159468	Theca cell
LOC109095366	4.49e-07	0.371198	0.333	0.185	0.0170054	Theca cell
LOC109061422	6.47e-07	0.380817	0.522	0.359	0.0245053	Theca cell
LOC109108876	6.78e-07	0.539499	0.422	0.26	0.0256635	Theca cell
LOC109087909	6.87e-07	0.357883	0.9	0.833	0.0260345	Theca cell
LOC109073768	7.92e-07	0.335042	0.35	0.199	0.0300076	Theca cell
LOC109063602	8.11e-07	0.346271	0.333	0.186	0.0307067	Theca cell
LOC109047512	9e-07	0.259726	0.289	0.151	0.0340859	Theca cell
LOC109060428	1.39e-06	0.429718	0.789	0.672	0.0526246	Theca cell
LOC109080681	8.83e-218	1.31973	0.462	0.015	3.34e-213	Granulosa cell 4
LOC122139840	1.02e-211	0.691274	0.275	0.005	3.88e-207	Granulosa cell 4
LOC109105385	1.03e-195	1.3546	0.626	0.033	3.92e-191	Granulosa cell 4
LOC109110339	4.13e-195	2.2609	0.835	0.063	1.57e-190	Granulosa cell 4
LOC109110126	3.77e-189	1.13714	0.495	0.021	1.43e-184	Granulosa cell 4
LOC109064687	2.71e-183	1.49719	0.538	0.026	1.03e-178	Granulosa cell 4
LOC109103277	8.08e-182	1.69892	0.692	0.044	3.06e-177	Granulosa cell 4
LOC109046464	3.36e-180	1.21955	0.44	0.017	1.27e-175	Granulosa cell 4
LOC109063041	2.39e-174	1.2371	0.473	0.021	9.07e-170	Granulosa cell 4
LOC109055439	1.19e-172	2.67316	0.857	0.076	4.52e-168	Granulosa cell 4
si:dkey-220k22.1	6.02e-172	1.28031	0.505	0.024	2.28e-167	Granulosa cell 4
LOC109045073	2.27e-168	1.53544	0.549	0.03	8.59e-164	Granulosa cell 4
LOC109051186	3.4e-168	0.767958	0.363	0.012	1.29e-163	Granulosa cell 4
LOC109051933	6.69e-167	0.60301	0.253	0.006	2.53e-162	Granulosa cell 4
LOC109088510	1.51e-165	1.42796	0.582	0.034	5.72e-161	Granulosa cell 4
LOC109049531	2.8e-164	1.19672	0.505	0.025	1.06e-159	Granulosa cell 4
LOC109074854	2.17e-161	0.89171	0.352	0.012	8.22e-157	Granulosa cell 4
nhsa	4.39e-160	1.12295	0.473	0.022	1.66e-155	Granulosa cell 4
LOC109109422	8.07e-160	1.47973	0.516	0.027	3.06e-155	Granulosa cell 4
LOC109093822	9.06e-159	1.03272	0.462	0.022	3.43e-154	Granulosa cell 4
LOC109104744	8.52e-157	1.31078	0.538	0.03	3.23e-152	Granulosa cell 4
sh3pxd2aa	1.28e-153	1.36233	0.593	0.037	4.86e-149	Granulosa cell 4
LOC109092290	6.6e-152	1.23922	0.44	0.021	2.5e-147	Granulosa cell 4
LOC109062456	7.96e-148	1.47258	0.516	0.03	3.02e-143	Granulosa cell 4
LOC109047709	1.21e-147	1.35442	0.571	0.037	4.58e-143	Granulosa cell 4
LOC109072467	1.35e-147	0.829336	0.33	0.012	5.11e-143	Granulosa cell 4
LOC109056620	1.45e-146	0.622881	0.264	0.007	5.49e-142	Granulosa cell 4
LOC109046172	1.5e-146	0.697292	0.319	0.011	5.69e-142	Granulosa cell 4
LOC109081571	3.05e-146	1.19755	0.495	0.027	1.15e-141	Granulosa cell 4
LOC109109519	1.09e-144	0.836736	0.33	0.012	4.14e-140	Granulosa cell 4
LOC109066380	1.28e-143	0.743908	0.33	0.012	4.85e-139	Granulosa cell 4
LOC109056560	2.83e-140	1.43125	0.56	0.037	1.07e-135	Granulosa cell 4
LOC109076080	3.38e-140	0.943054	0.407	0.019	1.28e-135	Granulosa cell 4
atrnl1a	1.4e-139	1.9515	0.747	0.069	5.29e-135	Granulosa cell 4
LOC109092976	1.41e-139	1.30983	0.582	0.04	5.32e-135	Granulosa cell 4
adgrb2	5.32e-139	1.33517	0.549	0.036	2.01e-134	Granulosa cell 4
pmp22b	7.2e-139	1.0534	0.495	0.028	2.73e-134	Granulosa cell 4
LOC109095780	1.49e-138	1.89856	0.769	0.073	5.64e-134	Granulosa cell 4
wt1a	3.11e-137	1.9576	0.725	0.066	1.18e-132	Granulosa cell 4
LOC109084501	3.88e-137	1.50168	0.44	0.023	1.47e-132	Granulosa cell 4
LOC109103929	1.57e-133	1.91958	0.725	0.067	5.93e-129	Granulosa cell 4
LOC109057027	3.6e-133	0.843619	0.341	0.014	1.36e-128	Granulosa cell 4
LOC109086023	7.56e-133	1.31467	0.516	0.033	2.86e-128	Granulosa cell 4
chka	1.11e-131	1.16442	0.495	0.03	4.2e-127	Granulosa cell 4
LOC109097246	1.14e-130	1.43378	0.538	0.037	4.33e-126	Granulosa cell 4
LOC109084499	1.68e-129	1.06973	0.385	0.018	6.38e-125	Granulosa cell 4
LOC109110193	1.48e-128	1.12775	0.385	0.019	5.61e-124	Granulosa cell 4
LOC109103649	1.54e-128	1.53091	0.67	0.059	5.83e-124	Granulosa cell 4
flnb	1.89e-128	0.948763	0.297	0.011	7.15e-124	Granulosa cell 4
fshr	3.17e-128	1.11158	0.385	0.019	1.2e-123	Granulosa cell 4
LOC109104172	5.86e-128	2.36744	0.736	0.077	2.22e-123	Granulosa cell 4
LOC109069051	2.56e-127	0.818662	0.319	0.013	9.7e-123	Granulosa cell 4
LOC109100701	5.31e-127	0.60408	0.275	0.009	2.01e-122	Granulosa cell 4
LOC109047194	7.14e-127	2.24484	0.934	0.132	2.7e-122	Granulosa cell 4
LOC109063944	4.67e-126	0.958263	0.396	0.02	1.77e-121	Granulosa cell 4
bmpr1bb	6.59e-126	1.1306	0.538	0.038	2.5e-121	Granulosa cell 4
LOC109112054	1.21e-125	1.25407	0.593	0.045	4.58e-121	Granulosa cell 4
LOC109047567	2.2e-125	1.10271	0.484	0.03	8.32e-121	Granulosa cell 4
esr2b	2.56e-125	0.744455	0.319	0.013	9.69e-121	Granulosa cell 4
LOC109057892	3.94e-124	1.14963	0.473	0.029	1.49e-119	Granulosa cell 4
LOC109047719	5.99e-124	0.879344	0.407	0.022	2.27e-119	Granulosa cell 4
LOC109095244	1.51e-123	1.51133	0.56	0.042	5.74e-119	Granulosa cell 4
timp2a	9.35e-123	1.05477	0.297	0.011	3.54e-118	Granulosa cell 4
LOC109046463	1.08e-121	2.38105	0.604	0.052	4.09e-117	Granulosa cell 4
LOC109055235	5.61e-121	0.979282	0.363	0.018	2.12e-116	Granulosa cell 4
LOC109062285	4.19e-120	0.775317	0.264	0.009	1.59e-115	Granulosa cell 4
dsg2l	6.51e-120	0.913753	0.396	0.021	2.47e-115	Granulosa cell 4
nectin1b	3.16e-119	0.906471	0.451	0.028	1.2e-114	Granulosa cell 4
LOC109078844	6.12e-119	1.09831	0.429	0.025	2.32e-114	Granulosa cell 4
LOC109099432	1.08e-118	0.87606	0.286	0.011	4.08e-114	Granulosa cell 4
LOC109055682	5.35e-118	1.87142	0.736	0.079	2.02e-113	Granulosa cell 4
LOC109099814	5e-117	2.13124	0.78	0.089	1.9e-112	Granulosa cell 4
LOC122144297	8.15e-117	1.57002	0.56	0.045	3.09e-112	Granulosa cell 4
LOC109108578	4.38e-116	1.76767	0.681	0.068	1.66e-111	Granulosa cell 4
LOC109075554	2.23e-115	1.06873	0.473	0.031	8.43e-111	Granulosa cell 4
c4	5.18e-115	2.15082	0.802	0.097	1.96e-110	Granulosa cell 4
LOC109102610	1.16e-114	1.28045	0.538	0.041	4.41e-110	Granulosa cell 4
fgd4a	1.21e-114	1.2518	0.516	0.038	4.57e-110	Granulosa cell 4
LOC109106103	1.34e-114	1.17696	0.44	0.027	5.09e-110	Granulosa cell 4
LOC109075013	1.57e-114	1.81851	0.725	0.078	5.94e-110	Granulosa cell 4
epsti1	3.26e-114	1.21409	0.571	0.047	1.23e-109	Granulosa cell 4
LOC109096212	8.56e-114	0.862511	0.33	0.015	3.24e-109	Granulosa cell 4
bnc2	1.41e-113	2.27614	0.725	0.082	5.36e-109	Granulosa cell 4
LOC109098609	1.43e-112	0.951298	0.44	0.028	5.42e-108	Granulosa cell 4
dlc1	2.02e-112	1.23093	0.451	0.03	7.65e-108	Granulosa cell 4
LOC109073858	4.84e-112	0.591672	0.275	0.011	1.83e-107	Granulosa cell 4
LOC109057000	7.07e-112	1.22078	0.418	0.026	2.68e-107	Granulosa cell 4
LOC109108513	2.14e-111	1.1663	0.462	0.031	8.09e-107	Granulosa cell 4
LOC109073232	3.22e-111	1.1346	0.451	0.03	1.22e-106	Granulosa cell 4
lifra	3.28e-111	1.11791	0.473	0.033	1.24e-106	Granulosa cell 4
LOC109064232	5.53e-111	1.25733	0.582	0.05	2.09e-106	Granulosa cell 4
LOC109110407	9.66e-111	1.61577	0.626	0.059	3.66e-106	Granulosa cell 4
podxl	1.41e-110	1.8657	0.615	0.058	5.35e-106	Granulosa cell 4
LOC122138418	7.2e-110	1.18804	0.473	0.033	2.73e-105	Granulosa cell 4
tshz3b	1.46e-109	0.8278	0.352	0.018	5.52e-105	Granulosa cell 4
LOC109091013	2.55e-109	1.70102	0.67	0.071	9.64e-105	Granulosa cell 4
lgals17	8.19e-109	2.16111	0.901	0.137	3.1e-104	Granulosa cell 4
LOC109047378	8.87e-109	1.29564	0.549	0.046	3.36e-104	Granulosa cell 4
LOC122147949	1.72e-108	0.588873	0.275	0.011	6.52e-104	Granulosa cell 4
LOC109054564	2.86e-108	1.46297	0.505	0.039	1.08e-103	Granulosa cell 4
LOC109105973	1.18e-107	1.1504	0.549	0.045	4.46e-103	Granulosa cell 4
LOC109107193	2.97e-107	0.919627	0.418	0.026	1.13e-102	Granulosa cell 4
LOC109058642	3.89e-107	1.21065	0.538	0.044	1.47e-102	Granulosa cell 4
LOC109055128	4.64e-106	2.17583	0.747	0.091	1.76e-101	Granulosa cell 4
LOC109049616	5.03e-106	0.561659	0.253	0.009	1.9e-101	Granulosa cell 4
LOC109058638	1.14e-105	1.35961	0.582	0.052	4.31e-101	Granulosa cell 4
LOC109071450	1.22e-105	1.92144	0.549	0.049	4.64e-101	Granulosa cell 4
LOC109065293	2.66e-105	1.03772	0.363	0.02	1.01e-100	Granulosa cell 4
LOC109105019	5.31e-105	0.598586	0.253	0.01	2.01e-100	Granulosa cell 4
LOC109109930	9.86e-105	0.624621	0.264	0.011	3.73e-100	Granulosa cell 4
LOC109065741	6.75e-104	1.31695	0.484	0.037	2.55e-99	Granulosa cell 4
LOC109057838	2.41e-103	1.14298	0.374	0.022	9.11e-99	Granulosa cell 4
LOC109054342	5.19e-103	1.20461	0.429	0.029	1.96e-98	Granulosa cell 4
si:dkeyp-118h9.7	1.51e-102	1.65833	0.582	0.055	5.71e-98	Granulosa cell 4
LOC109081472	2.12e-102	1.27411	0.626	0.061	8.02e-98	Granulosa cell 4
LOC109069615	3.16e-102	0.652008	0.275	0.012	1.2e-97	Granulosa cell 4
LOC122146963	3.65e-102	1.06354	0.484	0.037	1.38e-97	Granulosa cell 4
LOC109103942	7.25e-102	0.820724	0.341	0.018	2.75e-97	Granulosa cell 4
LOC109060301	3.21e-101	0.842601	0.374	0.022	1.22e-96	Granulosa cell 4
LOC109058392	5.83e-101	0.858513	0.275	0.012	2.21e-96	Granulosa cell 4
LOC109093387	1.59e-100	1.23075	0.462	0.035	6.03e-96	Granulosa cell 4
sema3ab	1.73e-100	0.753485	0.286	0.013	6.55e-96	Granulosa cell 4
LOC109046893	3.4e-100	0.748633	0.308	0.015	1.29e-95	Granulosa cell 4
LOC109081955	6.38e-100	0.859897	0.407	0.027	2.42e-95	Granulosa cell 4
nrg2a	1.65e-99	1.29962	0.527	0.046	6.27e-95	Granulosa cell 4
pcdh1b	1.87e-99	1.00291	0.363	0.022	7.1e-95	Granulosa cell 4
LOC109094537	2.14e-99	0.763446	0.308	0.015	8.1e-95	Granulosa cell 4
LOC122146693	2.74e-99	1.40053	0.637	0.067	1.04e-94	Granulosa cell 4
LOC109099667	7.48e-99	0.84773	0.33	0.018	2.83e-94	Granulosa cell 4
LOC109066341	8.05e-99	1.08175	0.505	0.042	3.05e-94	Granulosa cell 4
LOC109053941	9.45e-99	0.6737	0.297	0.014	3.58e-94	Granulosa cell 4
LOC109065174	2.01e-98	0.727675	0.319	0.017	7.63e-94	Granulosa cell 4
LOC109057465	1.34e-97	1.00182	0.253	0.011	5.07e-93	Granulosa cell 4
si:ch211-152f22.4	2.17e-97	0.910637	0.385	0.025	8.22e-93	Granulosa cell 4
LOC109100573	5.79e-97	0.73835	0.319	0.017	2.19e-92	Granulosa cell 4
LOC109055155	8.95e-97	0.763651	0.352	0.021	3.39e-92	Granulosa cell 4
LOC109088088	3.73e-96	1.00136	0.418	0.03	1.41e-91	Granulosa cell 4
LOC109109046	1.47e-95	1.48698	0.593	0.061	5.57e-91	Granulosa cell 4
LOC109079679	9.8e-95	0.705102	0.319	0.017	3.71e-90	Granulosa cell 4
fkbp5	2.01e-94	1.59127	0.659	0.076	7.61e-90	Granulosa cell 4
LOC109108618	2.45e-94	0.7034	0.319	0.017	9.3e-90	Granulosa cell 4
si:ch211-281l24.3	3.47e-94	1.14007	0.505	0.044	1.31e-89	Granulosa cell 4
LOC109097569	1.52e-93	0.682268	0.264	0.012	5.74e-89	Granulosa cell 4
LOC109061071	1.62e-93	2.68612	0.681	0.087	6.12e-89	Granulosa cell 4
LOC109071050	1.68e-93	1.17078	0.495	0.043	6.36e-89	Granulosa cell 4
LOC109100437	1.73e-92	0.809575	0.374	0.024	6.54e-88	Granulosa cell 4
LOC109078802	8.79e-92	0.731352	0.33	0.019	3.33e-87	Granulosa cell 4
LOC109064115	1.14e-91	0.6875	0.275	0.013	4.31e-87	Granulosa cell 4
LOC109057888	1.53e-91	0.790976	0.297	0.016	5.78e-87	Granulosa cell 4
nr1d2a	3.92e-91	0.759077	0.319	0.018	1.48e-86	Granulosa cell 4
rnf213b	4.81e-91	1.29014	0.538	0.052	1.82e-86	Granulosa cell 4
alcama	7.99e-91	0.75643	0.308	0.017	3.03e-86	Granulosa cell 4
LOC109085759	6.3e-90	0.801255	0.385	0.026	2.39e-85	Granulosa cell 4
LOC109105179	8.59e-90	1.38323	0.582	0.062	3.25e-85	Granulosa cell 4
LOC109108335	1.35e-89	1.07466	0.418	0.032	5.11e-85	Granulosa cell 4
herc5.4	2.76e-89	1.73739	0.67	0.086	1.04e-84	Granulosa cell 4
herc5.1	3.11e-89	0.6282	0.264	0.013	1.18e-84	Granulosa cell 4
LOC109049467	3.65e-89	0.656653	0.286	0.015	1.38e-84	Granulosa cell 4
LOC109087092	4.64e-89	1.06557	0.505	0.046	1.76e-84	Granulosa cell 4
ifit10	1.36e-88	0.671027	0.297	0.016	5.14e-84	Granulosa cell 4
LOC109054320	1.91e-88	1.9005	0.791	0.125	7.24e-84	Granulosa cell 4
LOC109051605	3.43e-88	0.962409	0.44	0.035	1.3e-83	Granulosa cell 4
etnk1	4.82e-88	0.863243	0.352	0.023	1.83e-83	Granulosa cell 4
LOC109104460	5.84e-88	0.977773	0.396	0.029	2.21e-83	Granulosa cell 4
col4a4	6.36e-88	1.21449	0.44	0.037	2.41e-83	Granulosa cell 4
ccl19a.1	1.05e-87	1.91833	0.692	0.095	3.97e-83	Granulosa cell 4
LOC109081757	1.61e-87	0.771541	0.297	0.016	6.08e-83	Granulosa cell 4
LOC109096423	4.31e-87	0.994987	0.462	0.04	1.63e-82	Granulosa cell 4
helz2a	7.62e-87	1.20512	0.549	0.056	2.88e-82	Granulosa cell 4
LOC109068363	1.03e-86	0.935798	0.352	0.023	3.92e-82	Granulosa cell 4
LOC109080143	2.38e-86	0.778603	0.297	0.017	9.02e-82	Granulosa cell 4
LOC109075752	5.99e-86	0.880764	0.363	0.025	2.27e-81	Granulosa cell 4
LOC109052952	7.27e-86	0.721913	0.33	0.02	2.75e-81	Granulosa cell 4
LOC109093637	8.26e-86	1.07762	0.484	0.044	3.13e-81	Granulosa cell 4
LOC109070529	1.97e-85	1.0281	0.385	0.028	7.45e-81	Granulosa cell 4
LOC109064231	1.98e-85	0.881223	0.363	0.025	7.48e-81	Granulosa cell 4
LOC109109925	2.18e-85	1.08726	0.516	0.051	8.26e-81	Granulosa cell 4
pamr1b	7.66e-85	1.11278	0.429	0.035	2.9e-80	Granulosa cell 4
bicc1b	4.52e-84	0.821909	0.33	0.021	1.71e-79	Granulosa cell 4
LOC109051885	5e-84	1.667	0.538	0.058	1.89e-79	Granulosa cell 4
LOC109071936	7.4e-84	1.01041	0.44	0.037	2.8e-79	Granulosa cell 4
mier1b	1.32e-83	0.792287	0.352	0.024	5.01e-79	Granulosa cell 4
vdrb	2.82e-83	0.633792	0.264	0.013	1.07e-78	Granulosa cell 4
LOC109085888	3.09e-83	2.19959	0.725	0.113	1.17e-78	Granulosa cell 4
LOC109103371	3.74e-83	0.793372	0.319	0.02	1.42e-78	Granulosa cell 4
LOC109063857	5.82e-83	1.18811	0.429	0.037	2.21e-78	Granulosa cell 4
LOC109068844	1.15e-82	0.916053	0.407	0.032	4.34e-78	Granulosa cell 4
pparaa	1.71e-82	0.833429	0.429	0.036	6.49e-78	Granulosa cell 4
LOC109112947	2.26e-81	1.03575	0.407	0.034	8.55e-77	Granulosa cell 4
LOC109080050	2.34e-80	1.94521	0.626	0.085	8.86e-76	Granulosa cell 4
gng12b	2.79e-80	0.973278	0.418	0.035	1.06e-75	Granulosa cell 4
LOC109057157	3.32e-80	0.956275	0.319	0.021	1.26e-75	Granulosa cell 4
LOC109052169	4.07e-80	0.718722	0.308	0.019	1.54e-75	Granulosa cell 4
LOC109095592	4.8e-80	0.766365	0.352	0.025	1.82e-75	Granulosa cell 4
LOC122143992	5.6e-80	1.10187	0.407	0.034	2.12e-75	Granulosa cell 4
LOC109047650	2.1e-79	1.15946	0.527	0.056	7.97e-75	Granulosa cell 4
tanc1b	2.86e-79	0.968349	0.44	0.039	1.08e-74	Granulosa cell 4
LOC109111058	5.01e-79	0.967155	0.429	0.038	1.9e-74	Granulosa cell 4
LOC109065844	1.4e-78	0.933515	0.462	0.043	5.31e-74	Granulosa cell 4
LOC109072590	9.12e-78	0.571226	0.264	0.014	3.45e-73	Granulosa cell 4
si:dkey-211g8.8	2.35e-77	3.18828	1	0.327	8.88e-73	Granulosa cell 4
LOC109063583	3.67e-77	0.66845	0.308	0.02	1.39e-72	Granulosa cell 4
LOC109081073	5.65e-77	0.736503	0.308	0.02	2.14e-72	Granulosa cell 4
LOC109113014	7.95e-77	0.808268	0.319	0.022	3.01e-72	Granulosa cell 4
LOC109071943	1.96e-76	1.05408	0.385	0.032	7.44e-72	Granulosa cell 4
LOC109094698	4.51e-76	0.735773	0.286	0.017	1.71e-71	Granulosa cell 4
LOC109083269	8.87e-76	0.766859	0.319	0.022	3.36e-71	Granulosa cell 4
LOC109068812	4.57e-75	1.05082	0.407	0.036	1.73e-70	Granulosa cell 4
LOC109070917	4.89e-75	0.678757	0.264	0.015	1.85e-70	Granulosa cell 4
LOC109101141	5.39e-75	0.970634	0.374	0.03	2.04e-70	Granulosa cell 4
LOC109107325	5.95e-75	0.931929	0.352	0.027	2.25e-70	Granulosa cell 4
LOC109053795	1.27e-74	0.641486	0.275	0.016	4.82e-70	Granulosa cell 4
LOC109099548	1.29e-74	1.0178	0.451	0.044	4.88e-70	Granulosa cell 4
LOC109090335	2.55e-74	1.21745	0.527	0.061	9.66e-70	Granulosa cell 4
LOC109096659	2.96e-74	0.756234	0.341	0.025	1.12e-69	Granulosa cell 4
cd74a	3.42e-74	1.54975	0.549	0.066	1.29e-69	Granulosa cell 4
LOC109054524	3.84e-74	2.45452	0.901	0.22	1.45e-69	Granulosa cell 4
LOC109062092	1.16e-73	1.76423	0.791	0.145	4.39e-69	Granulosa cell 4
LOC109096391	2.15e-73	1.76821	0.396	0.036	8.15e-69	Granulosa cell 4
LOC109110472	4.96e-73	1.73346	0.725	0.12	1.88e-68	Granulosa cell 4
LOC109090000	6.63e-73	0.783323	0.319	0.023	2.51e-68	Granulosa cell 4
rab6ba	2.17e-72	0.904654	0.418	0.039	8.21e-68	Granulosa cell 4
LOC109082618	3.85e-72	1.7538	0.758	0.134	1.46e-67	Granulosa cell 4
LOC109079857	7.33e-72	0.859971	0.429	0.04	2.78e-67	Granulosa cell 4
itga9	7.93e-72	0.796921	0.319	0.023	3e-67	Granulosa cell 4
steap4	8.01e-72	0.782974	0.33	0.024	3.03e-67	Granulosa cell 4
LOC109080954	1.05e-71	1.53618	0.714	0.118	3.97e-67	Granulosa cell 4
LOC109093036	1.83e-71	1.2749	0.571	0.073	6.93e-67	Granulosa cell 4
LOC109103152	3.89e-71	1.20889	0.549	0.068	1.47e-66	Granulosa cell 4
LOC109053808	4.35e-71	0.671488	0.253	0.015	1.65e-66	Granulosa cell 4
LOC109087208	5.73e-71	0.875774	0.319	0.023	2.17e-66	Granulosa cell 4
btr09	1.28e-70	0.646042	0.297	0.02	4.85e-66	Granulosa cell 4
LOC109099490	1.28e-70	0.785962	0.352	0.028	4.85e-66	Granulosa cell 4
LOC109064031	3.43e-70	0.763756	0.308	0.022	1.3e-65	Granulosa cell 4
LOC109076644	3.9e-70	0.883135	0.44	0.044	1.48e-65	Granulosa cell 4
LOC109105422	1.63e-69	0.762898	0.33	0.025	6.19e-65	Granulosa cell 4
slc4a4a	2.73e-69	1.09281	0.352	0.029	1.03e-64	Granulosa cell 4
LOC109085815	5.54e-69	0.631302	0.297	0.021	2.1e-64	Granulosa cell 4
LOC109047328	1.42e-68	0.773207	0.374	0.033	5.39e-64	Granulosa cell 4
LOC109088671	1.95e-68	1.21908	0.473	0.052	7.4e-64	Granulosa cell 4
LOC109083133	2.56e-68	0.843496	0.363	0.031	9.7e-64	Granulosa cell 4
LOC109049766	2.64e-68	0.62718	0.297	0.021	9.98e-64	Granulosa cell 4
cd74b	4.02e-68	1.7226	0.604	0.087	1.52e-63	Granulosa cell 4
LOC109089180	5.18e-68	0.950101	0.44	0.045	1.96e-63	Granulosa cell 4
ptbp3	7.68e-68	0.869069	0.407	0.039	2.91e-63	Granulosa cell 4
egln2	1.12e-67	0.774774	0.341	0.028	4.23e-63	Granulosa cell 4
LOC109051693	1.48e-66	1.06871	0.473	0.054	5.62e-62	Granulosa cell 4
LOC109061692	5.53e-66	0.980873	0.352	0.03	2.09e-61	Granulosa cell 4
LOC122140869	5.61e-66	0.589176	0.297	0.021	2.13e-61	Granulosa cell 4
LOC109085858	1.57e-65	0.87552	0.396	0.038	5.96e-61	Granulosa cell 4
LOC109098790	1.84e-65	0.940039	0.407	0.041	6.99e-61	Granulosa cell 4
LOC109048817	4.12e-65	1.22518	0.44	0.049	1.56e-60	Granulosa cell 4
ctnna2	5.95e-65	1.77571	0.418	0.044	2.25e-60	Granulosa cell 4
LOC122136444	9.5e-65	1.92967	0.868	0.221	3.6e-60	Granulosa cell 4
LOC109070803	1.18e-64	0.751071	0.341	0.028	4.46e-60	Granulosa cell 4
LOC109085174	1.29e-64	1.16347	0.451	0.051	4.87e-60	Granulosa cell 4
kiaa1522	1.56e-64	0.656234	0.319	0.025	5.92e-60	Granulosa cell 4
LOC122134674	2.55e-64	0.995554	0.319	0.026	9.67e-60	Granulosa cell 4
LOC109064663	4.91e-64	0.664145	0.264	0.018	1.86e-59	Granulosa cell 4
mknk2b	8.29e-64	1.3203	0.681	0.116	3.14e-59	Granulosa cell 4
LOC109066226	1.11e-63	1.14244	0.363	0.034	4.2e-59	Granulosa cell 4
LOC109093508	1.5e-63	0.610447	0.253	0.016	5.69e-59	Granulosa cell 4
LOC109066009	3.13e-63	0.883377	0.374	0.035	1.19e-58	Granulosa cell 4
LOC109073893	4.58e-63	0.936833	0.264	0.018	1.73e-58	Granulosa cell 4
LOC109083078	1.29e-62	0.552165	0.275	0.019	4.9e-58	Granulosa cell 4
LOC122144320	1.4e-62	0.624283	0.264	0.018	5.29e-58	Granulosa cell 4
slc7a8a	2.36e-62	0.518977	0.264	0.018	8.92e-58	Granulosa cell 4
LOC109103872	2.6e-62	0.74818	0.297	0.023	9.85e-58	Granulosa cell 4
LOC109058443	4.33e-62	1.59311	0.659	0.118	1.64e-57	Granulosa cell 4
zbtb16a	5.73e-62	1.31951	0.549	0.078	2.17e-57	Granulosa cell 4
LOC109083721	9.89e-62	0.707271	0.286	0.022	3.75e-57	Granulosa cell 4
LOC122147444	1.51e-61	3.65483	1	0.579	5.71e-57	Granulosa cell 4
sox6	1.85e-61	0.96118	0.297	0.023	7.01e-57	Granulosa cell 4
LOC109087179	3.09e-61	1.27889	0.451	0.054	1.17e-56	Granulosa cell 4
LOC109087255	4.83e-61	1.51173	0.505	0.068	1.83e-56	Granulosa cell 4
LOC109106217	8.87e-61	0.557456	0.275	0.02	3.36e-56	Granulosa cell 4
mid2	1.59e-60	0.632273	0.264	0.019	6.02e-56	Granulosa cell 4
LOC109088543	1.89e-60	0.682241	0.308	0.025	7.17e-56	Granulosa cell 4
LOC109055393	2.3e-60	0.537596	0.264	0.019	8.71e-56	Granulosa cell 4
LOC122142432	2.57e-60	1.11411	0.44	0.051	9.72e-56	Granulosa cell 4
LOC109053926	4.69e-60	0.545861	0.253	0.017	1.78e-55	Granulosa cell 4
LOC109111173	1.23e-59	1.12731	0.56	0.083	4.65e-55	Granulosa cell 4
LOC109092377	2.41e-59	0.801111	0.363	0.036	9.12e-55	Granulosa cell 4
LOC109075783	5.59e-59	0.650898	0.253	0.018	2.12e-54	Granulosa cell 4
LOC109092695	7.17e-59	1.23762	0.429	0.051	2.72e-54	Granulosa cell 4
LOC109046616	7.93e-59	0.611179	0.275	0.021	3e-54	Granulosa cell 4
LOC109056354	8.81e-59	0.679123	0.275	0.021	3.34e-54	Granulosa cell 4
LOC109045611	8.97e-59	1.37999	0.637	0.108	3.4e-54	Granulosa cell 4
LOC109046425	9.8e-59	1.01101	0.451	0.055	3.71e-54	Granulosa cell 4
LOC109103937	1.03e-58	0.669164	0.286	0.023	3.91e-54	Granulosa cell 4
LOC109084188	1.2e-58	0.694908	0.264	0.019	4.53e-54	Granulosa cell 4
LOC109051346	2.53e-58	0.760159	0.286	0.023	9.58e-54	Granulosa cell 4
LOC109046238	4.4e-58	0.727083	0.374	0.037	1.67e-53	Granulosa cell 4
LOC109052650	4.73e-58	0.783491	0.319	0.028	1.79e-53	Granulosa cell 4
LOC122145991	6.53e-58	0.901853	0.495	0.064	2.47e-53	Granulosa cell 4
cntn5	1.22e-57	1.42724	0.396	0.045	4.62e-53	Granulosa cell 4
LOC109093705	1.71e-57	1.01083	0.462	0.059	6.47e-53	Granulosa cell 4
LOC109057078	2.8e-57	0.666478	0.33	0.03	1.06e-52	Granulosa cell 4
LOC109099237	4.97e-57	1.7191	0.495	0.071	1.88e-52	Granulosa cell 4
LOC109085971	7.68e-57	0.892266	0.374	0.039	2.91e-52	Granulosa cell 4
LOC109051191	9.18e-57	0.655205	0.297	0.025	3.48e-52	Granulosa cell 4
LOC122138421	2e-56	0.584815	0.286	0.023	7.59e-52	Granulosa cell 4
LOC109090548	2.12e-56	0.82241	0.363	0.037	8.01e-52	Granulosa cell 4
LOC122137663	3.34e-56	0.635982	0.297	0.025	1.27e-51	Granulosa cell 4
LOC109105329	1e-55	0.849569	0.33	0.031	3.8e-51	Granulosa cell 4
aopep	1.06e-55	0.725715	0.352	0.035	4.02e-51	Granulosa cell 4
LOC109072188	1.61e-55	0.646876	0.286	0.024	6.09e-51	Granulosa cell 4
LOC109066351	1.69e-55	0.659298	0.396	0.043	6.42e-51	Granulosa cell 4
LOC122138712	8.33e-55	0.661477	0.275	0.022	3.15e-50	Granulosa cell 4
LOC109057239	1.21e-54	0.868184	0.44	0.054	4.6e-50	Granulosa cell 4
LOC109080799	1.25e-54	0.616477	0.253	0.019	4.75e-50	Granulosa cell 4
LOC109083389	1.26e-54	0.58733	0.286	0.024	4.77e-50	Granulosa cell 4
LOC109088857	1.9e-54	0.847232	0.308	0.028	7.21e-50	Granulosa cell 4
LOC109098225	3.06e-54	0.815254	0.33	0.032	1.16e-49	Granulosa cell 4
LOC109092764	1.02e-53	0.567647	0.253	0.019	3.86e-49	Granulosa cell 4
LOC109060593	2.16e-53	0.709157	0.297	0.026	8.18e-49	Granulosa cell 4
LOC109095398	2.55e-53	0.644935	0.264	0.021	9.64e-49	Granulosa cell 4
LOC109110048	1.34e-52	0.910923	0.407	0.049	5.07e-48	Granulosa cell 4
LOC109112059	1.77e-52	1.75095	0.725	0.17	6.71e-48	Granulosa cell 4
LOC109066526	2.06e-52	0.804603	0.385	0.044	7.81e-48	Granulosa cell 4
LOC109060922	2.6e-52	0.826163	0.319	0.031	9.86e-48	Granulosa cell 4
LOC109112338	3.28e-52	0.588422	0.264	0.022	1.24e-47	Granulosa cell 4
LOC109089066	1.06e-51	2.31804	0.978	0.478	4.02e-47	Granulosa cell 4
LOC109074718	1.17e-51	0.865334	0.407	0.05	4.42e-47	Granulosa cell 4
LOC109105509	1.17e-51	0.540806	0.253	0.02	4.44e-47	Granulosa cell 4
greb1	1.25e-51	1.0382	0.396	0.049	4.75e-47	Granulosa cell 4
LOC109079331	2.07e-51	0.85231	0.363	0.041	7.85e-47	Granulosa cell 4
LOC109052935	3.1e-51	0.724279	0.319	0.031	1.18e-46	Granulosa cell 4
gnal	4.7e-51	1.20239	0.615	0.114	1.78e-46	Granulosa cell 4
LOC109053435	8.4e-51	0.593349	0.253	0.02	3.18e-46	Granulosa cell 4
crim1	8.62e-51	0.612335	0.264	0.022	3.26e-46	Granulosa cell 4
KEF38-r01	1.4e-50	2.6339	1	0.79	5.29e-46	Granulosa cell 4
LOC122138730	1.56e-50	0.910041	0.374	0.043	5.9e-46	Granulosa cell 4
KEF38-r02	1.75e-50	1.9465	0.912	0.332	6.63e-46	Granulosa cell 4
LOC122146596	1.95e-50	0.604411	0.253	0.021	7.37e-46	Granulosa cell 4
LOC109108823	2.03e-50	1.55004	0.78	0.199	7.69e-46	Granulosa cell 4
LOC109099997	2.2e-50	0.920629	0.396	0.048	8.33e-46	Granulosa cell 4
LOC109093672	2.54e-50	0.889011	0.341	0.037	9.61e-46	Granulosa cell 4
tenm2b	3.11e-50	0.942965	0.319	0.033	1.18e-45	Granulosa cell 4
LOC109109652	4.77e-50	0.712201	0.33	0.035	1.81e-45	Granulosa cell 4
ifih1	5.42e-50	0.762446	0.341	0.037	2.05e-45	Granulosa cell 4
LOC109069066	7.53e-50	0.612846	0.308	0.03	2.85e-45	Granulosa cell 4
LOC109067147	8.1e-50	0.549391	0.264	0.022	3.07e-45	Granulosa cell 4
LOC109091653	2.32e-49	0.76949	0.319	0.033	8.77e-45	Granulosa cell 4
LOC109108886	2.66e-49	1.85273	0.879	0.335	1.01e-44	Granulosa cell 4
LOC109105100	3.77e-49	1.03626	0.484	0.074	1.43e-44	Granulosa cell 4
LOC109065237	4.56e-49	0.612995	0.253	0.021	1.73e-44	Granulosa cell 4
cux1a	1.63e-48	0.834158	0.352	0.041	6.18e-44	Granulosa cell 4
LOC109102938	8.75e-48	0.706047	0.308	0.031	3.32e-43	Granulosa cell 4
LOC109094865	3.6e-47	1.09996	0.418	0.057	1.36e-42	Granulosa cell 4
LOC109087479	4.13e-47	0.913173	0.473	0.072	1.57e-42	Granulosa cell 4
LOC109081474	5.95e-47	0.567503	0.275	0.025	2.25e-42	Granulosa cell 4
LOC109101913	6.43e-47	0.618566	0.275	0.026	2.43e-42	Granulosa cell 4
LOC122141248	7.57e-47	0.799971	0.374	0.046	2.87e-42	Granulosa cell 4
LOC109081892	7.6e-47	0.555497	0.264	0.024	2.88e-42	Granulosa cell 4
LOC122145625	1.1e-46	0.614064	0.308	0.032	4.16e-42	Granulosa cell 4
LOC109108295	2.14e-46	1.25598	0.538	0.097	8.09e-42	Granulosa cell 4
LOC109066415	4.81e-46	0.672664	0.286	0.028	1.82e-41	Granulosa cell 4
LOC109097535	1.17e-45	0.873402	0.352	0.043	4.42e-41	Granulosa cell 4
LOC109104745	1.19e-45	0.625441	0.253	0.023	4.51e-41	Granulosa cell 4
LOC109055822	1.57e-45	1.63741	0.429	0.066	5.95e-41	Granulosa cell 4
LOC109105099	1.87e-45	0.979047	0.429	0.064	7.07e-41	Granulosa cell 4
LOC109063240	2.15e-45	0.55291	0.286	0.028	8.13e-41	Granulosa cell 4
LOC109109644	2.61e-45	0.592022	0.319	0.035	9.88e-41	Granulosa cell 4
LOC109062260	5.57e-45	1.18979	0.484	0.08	2.11e-40	Granulosa cell 4
LOC109080821	7.3e-45	0.891645	0.407	0.057	2.76e-40	Granulosa cell 4
LOC109047942	8.28e-45	0.735177	0.352	0.042	3.14e-40	Granulosa cell 4
LOC109106093	2.83e-44	0.604894	0.253	0.023	1.07e-39	Granulosa cell 4
ptprsa	4.01e-44	0.947699	0.374	0.05	1.52e-39	Granulosa cell 4
plekhg4	6.26e-44	0.90921	0.264	0.026	2.37e-39	Granulosa cell 4
wwtr1	7.59e-44	0.565026	0.253	0.023	2.87e-39	Granulosa cell 4
LOC109096534	8.64e-44	0.658992	0.33	0.039	3.27e-39	Granulosa cell 4
LOC109061430	8.82e-44	0.637966	0.264	0.025	3.34e-39	Granulosa cell 4
LOC109103897	9.45e-44	1.10273	0.527	0.095	3.58e-39	Granulosa cell 4
LOC109056663	1.12e-43	0.503634	0.253	0.023	4.25e-39	Granulosa cell 4
LOC122138691	1.26e-43	0.924222	0.363	0.048	4.78e-39	Granulosa cell 4
LOC109098739	3.03e-43	0.675543	0.253	0.024	1.15e-38	Granulosa cell 4
ddx17	3.74e-43	0.765178	0.352	0.044	1.42e-38	Granulosa cell 4
LOC109077172	4.39e-43	0.652936	0.341	0.042	1.66e-38	Granulosa cell 4
LOC109054052	6.11e-43	0.874866	0.462	0.074	2.31e-38	Granulosa cell 4
LOC109095407	9.1e-43	0.737132	0.363	0.047	3.45e-38	Granulosa cell 4
LOC109059352	1.09e-42	0.800224	0.286	0.031	4.11e-38	Granulosa cell 4
LOC109102267	1.52e-42	0.936049	0.44	0.068	5.77e-38	Granulosa cell 4
LOC109105236	2.65e-42	1.18182	0.527	0.1	1.01e-37	Granulosa cell 4
bach2b	3.24e-42	0.585814	0.297	0.033	1.23e-37	Granulosa cell 4
macrod2	3.62e-42	1.57933	0.791	0.245	1.37e-37	Granulosa cell 4
LOC109078898	5.23e-42	0.569289	0.286	0.03	1.98e-37	Granulosa cell 4
LOC109113089	1.57e-41	0.955518	0.341	0.043	5.93e-37	Granulosa cell 4
LOC109088648	1.95e-41	0.892982	0.374	0.052	7.39e-37	Granulosa cell 4
LOC109097887	2.13e-41	0.550665	0.264	0.027	8.09e-37	Granulosa cell 4
LOC109102607	2.38e-41	0.876642	0.429	0.067	9e-37	Granulosa cell 4
LOC109095722	2.47e-41	0.679327	0.385	0.053	9.36e-37	Granulosa cell 4
LOC122133980	2.82e-41	1.16105	0.527	0.101	1.07e-36	Granulosa cell 4
LOC109050796	2.94e-41	1.16872	0.429	0.071	1.12e-36	Granulosa cell 4
LOC109058984	3.02e-41	0.70891	0.319	0.038	1.15e-36	Granulosa cell 4
LOC109104737	3.63e-41	0.654914	0.275	0.029	1.38e-36	Granulosa cell 4
LOC109069727	9.02e-41	0.620413	0.319	0.038	3.42e-36	Granulosa cell 4
c4b	2.22e-40	0.794795	0.33	0.041	8.42e-36	Granulosa cell 4
LOC109049862	3e-40	0.9271	0.407	0.063	1.14e-35	Granulosa cell 4
lypla1	1.29e-39	0.817775	0.385	0.057	4.89e-35	Granulosa cell 4
LOC109056733	1.42e-39	0.788795	0.308	0.038	5.39e-35	Granulosa cell 4
LOC109063208	2.75e-39	0.694683	0.319	0.04	1.04e-34	Granulosa cell 4
csrnp3	3.77e-39	0.661173	0.286	0.033	1.43e-34	Granulosa cell 4
LOC109109945	1.94e-38	0.509296	0.253	0.026	7.36e-34	Granulosa cell 4
LOC109094866	3.07e-38	0.788176	0.363	0.051	1.16e-33	Granulosa cell 4
chst10	3.37e-38	0.6113	0.308	0.038	1.28e-33	Granulosa cell 4
KEF38-p07	4.18e-38	1.75692	0.989	0.796	1.58e-33	Granulosa cell 4
msi2a	5.43e-38	1.01185	0.495	0.094	2.06e-33	Granulosa cell 4
LOC109108887	6.18e-38	1.01587	0.615	0.136	2.34e-33	Granulosa cell 4
LOC109110587	7.15e-38	0.664142	0.352	0.049	2.71e-33	Granulosa cell 4
LOC109093359	8.73e-38	0.787731	0.363	0.053	3.31e-33	Granulosa cell 4
LOC109054522	1.44e-37	0.761513	0.385	0.059	5.46e-33	Granulosa cell 4
abcc5	1.81e-37	1.22716	0.56	0.127	6.84e-33	Granulosa cell 4
usf2	8.45e-37	1.03566	0.648	0.16	3.2e-32	Granulosa cell 4
KEF38-p10	1.19e-36	1.87286	0.967	0.725	4.49e-32	Granulosa cell 4
dennd1b	1.54e-36	0.784406	0.374	0.058	5.82e-32	Granulosa cell 4
LOC109080806	1.93e-36	0.606884	0.33	0.045	7.31e-32	Granulosa cell 4
LOC109060391	2.27e-36	0.920174	0.341	0.05	8.6e-32	Granulosa cell 4
LOC109051366	4.83e-36	0.848621	0.484	0.092	1.83e-31	Granulosa cell 4
camta1b	5.68e-36	0.703699	0.286	0.036	2.15e-31	Granulosa cell 4
LOC109108885	7.22e-36	1.50397	0.945	0.572	2.74e-31	Granulosa cell 4
LOC109095528	1.41e-35	1.06052	0.593	0.14	5.34e-31	Granulosa cell 4
herc3	1.49e-35	0.557417	0.275	0.033	5.64e-31	Granulosa cell 4
LOC109048914	2.34e-35	0.755134	0.407	0.068	8.87e-31	Granulosa cell 4
crfb4	4.47e-35	0.728003	0.352	0.053	1.69e-30	Granulosa cell 4
diaph2	4.52e-35	1.03844	0.495	0.1	1.71e-30	Granulosa cell 4
LOC109049432	5.7e-35	0.667526	0.396	0.065	2.16e-30	Granulosa cell 4
tnrc6c1	6.66e-35	0.601933	0.308	0.042	2.52e-30	Granulosa cell 4
prkcz	7.86e-35	0.582274	0.253	0.029	2.98e-30	Granulosa cell 4
LOC109051628	8.17e-35	0.783668	0.341	0.05	3.09e-30	Granulosa cell 4
LOC109113744	1.31e-34	1.57994	0.571	0.148	4.98e-30	Granulosa cell 4
LOC109059701	1.7e-34	0.690946	0.352	0.052	6.43e-30	Granulosa cell 4
gab1	1.76e-34	1.26544	0.659	0.19	6.65e-30	Granulosa cell 4
parp12b	2.4e-34	0.548867	0.264	0.031	9.1e-30	Granulosa cell 4
itm2bb	2.4e-34	0.68831	0.352	0.054	9.11e-30	Granulosa cell 4
LOC122145337	3.95e-34	0.856069	0.527	0.111	1.5e-29	Granulosa cell 4
fstl1b	5.33e-34	0.644686	0.253	0.03	2.02e-29	Granulosa cell 4
LOC122147289	7.89e-34	0.602203	0.286	0.037	2.99e-29	Granulosa cell 4
LOC122147983	1.71e-33	0.751504	0.385	0.064	6.46e-29	Granulosa cell 4
LOC109099841	2.37e-33	0.912782	0.484	0.102	8.97e-29	Granulosa cell 4
LOC109056170	5.79e-33	0.809396	0.363	0.06	2.19e-28	Granulosa cell 4
col18a1a	6e-33	0.839886	0.297	0.042	2.27e-28	Granulosa cell 4
uckl1b	6.58e-33	0.840761	0.363	0.06	2.49e-28	Granulosa cell 4
LOC109071622	6.98e-33	1.10354	0.681	0.197	2.64e-28	Granulosa cell 4
lef1	7.88e-33	0.936062	0.374	0.064	2.98e-28	Granulosa cell 4
unkl	2.03e-32	0.639072	0.33	0.05	7.68e-28	Granulosa cell 4
LOC109095302	2.28e-32	0.867301	0.484	0.1	8.65e-28	Granulosa cell 4
LOC109094245	3.95e-32	0.9083	0.385	0.068	1.5e-27	Granulosa cell 4
LOC109108893	1.1e-31	0.678979	0.341	0.054	4.15e-27	Granulosa cell 4
LOC109052664	1.91e-31	0.743011	0.407	0.075	7.22e-27	Granulosa cell 4
LOC109100690	5.06e-31	0.756781	0.429	0.083	1.92e-26	Granulosa cell 4
LOC109106633	1.63e-30	0.652234	0.396	0.072	6.17e-26	Granulosa cell 4
pik3r1	1.83e-30	0.822718	0.451	0.094	6.95e-26	Granulosa cell 4
LOC109104600	3.22e-30	1.02839	0.56	0.144	1.22e-25	Granulosa cell 4
LOC109088616	3.38e-30	0.687165	0.363	0.063	1.28e-25	Granulosa cell 4
myo9b	3.91e-30	1.49113	0.604	0.18	1.48e-25	Granulosa cell 4
rnf24	9.47e-30	0.677647	0.319	0.051	3.59e-25	Granulosa cell 4
LOC122133881	1.27e-29	1.08621	0.604	0.165	4.81e-25	Granulosa cell 4
LOC122145291	2.05e-29	0.572142	0.275	0.039	7.77e-25	Granulosa cell 4
LOC109101954	2.09e-29	0.61888	0.253	0.034	7.91e-25	Granulosa cell 4
LOC109089126	2.72e-29	0.565602	0.341	0.056	1.03e-24	Granulosa cell 4
gulp1a	2.82e-29	0.646963	0.385	0.071	1.07e-24	Granulosa cell 4
becn1	3.16e-29	0.758315	0.418	0.084	1.2e-24	Granulosa cell 4
LOC109095255	3.76e-29	0.717373	0.374	0.069	1.43e-24	Granulosa cell 4
LOC109097258	8.61e-29	0.705701	0.352	0.063	3.26e-24	Granulosa cell 4
LOC109065737	1.03e-28	0.641469	0.352	0.061	3.92e-24	Granulosa cell 4
LOC122138278	1.6e-28	0.553885	0.297	0.046	6.07e-24	Granulosa cell 4
LOC109098472	1.82e-28	0.930822	0.538	0.135	6.88e-24	Granulosa cell 4
cald1a	1.91e-28	0.58183	0.308	0.049	7.22e-24	Granulosa cell 4
exoc6b	2.1e-28	0.655068	0.341	0.059	7.95e-24	Granulosa cell 4
LOC109092800	3.26e-28	0.848757	0.385	0.077	1.24e-23	Granulosa cell 4
LOC109094458	4.6e-28	0.787813	0.253	0.036	1.74e-23	Granulosa cell 4
LOC122139517	5.68e-28	1.23167	0.978	0.574	2.15e-23	Granulosa cell 4
KEF38-p11	6.86e-28	1.26022	0.879	0.44	2.6e-23	Granulosa cell 4
si:dkey-237i9.1	1.02e-27	0.973967	0.495	0.12	3.87e-23	Granulosa cell 4
LOC109084418	1.64e-27	0.689023	0.385	0.076	6.21e-23	Granulosa cell 4
LOC109106237	2.61e-27	0.658875	0.33	0.058	9.88e-23	Granulosa cell 4
LOC109088377	3.57e-27	0.526013	0.286	0.044	1.35e-22	Granulosa cell 4
LOC122139518	5.75e-27	1.38579	0.945	0.661	2.18e-22	Granulosa cell 4
LOC109047711	9.57e-27	0.801124	0.451	0.101	3.62e-22	Granulosa cell 4
LOC109105300	1.73e-26	0.708284	0.341	0.062	6.54e-22	Granulosa cell 4
LOC109102016	1.73e-26	0.879125	0.484	0.116	6.57e-22	Granulosa cell 4
LOC109096222	4.53e-26	0.575979	0.341	0.062	1.72e-21	Granulosa cell 4
LOC109071571	4.73e-26	0.557333	0.33	0.059	1.79e-21	Granulosa cell 4
LOC109092109	4.78e-26	0.603491	0.308	0.053	1.81e-21	Granulosa cell 4
LOC109103345	5.2e-26	0.539745	0.264	0.04	1.97e-21	Granulosa cell 4
LOC109103773	7.9e-26	0.85077	0.549	0.149	2.99e-21	Granulosa cell 4
LOC109084316	1.29e-25	1.00428	0.571	0.168	4.89e-21	Granulosa cell 4
LOC109075506	1.55e-25	0.556486	0.33	0.059	5.86e-21	Granulosa cell 4
LOC109055356	2.36e-25	0.911382	0.484	0.123	8.95e-21	Granulosa cell 4
LOC109054253	2.91e-25	0.732714	0.385	0.082	1.1e-20	Granulosa cell 4
LOC109083723	2.95e-25	0.535791	0.275	0.044	1.12e-20	Granulosa cell 4
LOC109064217	4.71e-25	0.509511	0.253	0.038	1.78e-20	Granulosa cell 4
LOC109084161	8.91e-25	0.458118	0.275	0.044	3.37e-20	Granulosa cell 4
LOC109094559	9.88e-25	0.986968	0.495	0.135	3.74e-20	Granulosa cell 4
psip1a	1.12e-24	0.674756	0.396	0.085	4.24e-20	Granulosa cell 4
dlg3	1.31e-24	0.933772	0.473	0.123	4.97e-20	Granulosa cell 4
ptprfb	2.06e-24	0.852737	0.352	0.074	7.82e-20	Granulosa cell 4
tsc22d3	2.09e-24	0.947347	0.615	0.195	7.93e-20	Granulosa cell 4
LOC109097866	2.23e-24	0.863016	0.385	0.084	8.44e-20	Granulosa cell 4
LOC109048778	3.06e-24	0.828544	0.407	0.094	1.16e-19	Granulosa cell 4
LOC109092886	5.25e-24	0.695135	0.396	0.087	1.99e-19	Granulosa cell 4
LOC109089912	1.67e-23	0.712366	0.253	0.041	6.32e-19	Granulosa cell 4
LOC109064588	1.96e-23	0.503744	0.275	0.047	7.41e-19	Granulosa cell 4
LOC122139516	3.97e-23	1.0582	0.659	0.239	1.5e-18	Granulosa cell 4
LOC109108176	1.37e-22	0.49517	0.253	0.042	5.18e-18	Granulosa cell 4
appa	1.83e-22	1.29764	0.484	0.14	6.94e-18	Granulosa cell 4
LOC122141203	2.08e-22	0.650712	0.352	0.075	7.89e-18	Granulosa cell 4
LOC109090840	4.9e-22	0.842835	0.429	0.109	1.86e-17	Granulosa cell 4
LOC109050313	1.05e-21	0.567148	0.352	0.076	3.97e-17	Granulosa cell 4
LOC109050401	1.14e-21	0.461864	0.253	0.042	4.3e-17	Granulosa cell 4
foxp1a	1.16e-21	0.619185	0.264	0.047	4.4e-17	Granulosa cell 4
LOC109091227	1.19e-21	0.815587	0.484	0.135	4.52e-17	Granulosa cell 4
LOC109092292	1.31e-21	0.711526	0.33	0.071	4.96e-17	Granulosa cell 4
nfat5b	1.55e-21	0.494322	0.253	0.043	5.89e-17	Granulosa cell 4
LOC109052383	1.58e-21	0.652204	0.363	0.081	5.97e-17	Granulosa cell 4
LOC109088715	5.35e-21	0.606605	0.363	0.083	2.03e-16	Granulosa cell 4
LOC122139520	6.07e-21	1.04508	0.923	0.638	2.3e-16	Granulosa cell 4
LOC109080016	6.88e-21	0.576174	0.363	0.082	2.61e-16	Granulosa cell 4
eef2k	7.85e-21	0.696161	0.429	0.112	2.97e-16	Granulosa cell 4
LOC109063294	7.89e-21	0.433353	0.264	0.047	2.99e-16	Granulosa cell 4
LOC109084830	1.44e-20	0.624875	0.308	0.064	5.44e-16	Granulosa cell 4
avl9	2.05e-20	0.804291	0.429	0.117	7.78e-16	Granulosa cell 4
LOC109077176	2.14e-20	1.1082	0.846	0.462	8.12e-16	Granulosa cell 4
LOC109096117	2.18e-20	0.571524	0.308	0.064	8.25e-16	Granulosa cell 4
caska	2.33e-20	0.598621	0.33	0.072	8.82e-16	Granulosa cell 4
znf536	3.96e-20	0.462623	0.275	0.053	1.5e-15	Granulosa cell 4
LOC109092985	5.65e-20	0.387597	0.264	0.048	2.14e-15	Granulosa cell 4
LOC109055178	1.23e-19	0.505128	0.253	0.047	4.65e-15	Granulosa cell 4
LOC109067519	1.85e-19	0.631434	0.275	0.055	7e-15	Granulosa cell 4
LOC109063364	7.59e-19	0.705216	0.407	0.109	2.87e-14	Granulosa cell 4
ccnd2a	8.27e-19	0.45613	0.253	0.048	3.13e-14	Granulosa cell 4
LOC109112152	8.52e-19	0.794897	0.473	0.143	3.23e-14	Granulosa cell 4
KEF38-p04	1.54e-18	0.672174	0.484	0.146	5.84e-14	Granulosa cell 4
LOC109084557	2.09e-18	0.939964	0.56	0.207	7.93e-14	Granulosa cell 4
LOC109062990	2.52e-18	0.519534	0.297	0.065	9.54e-14	Granulosa cell 4
LOC109054918	3.27e-18	0.644175	0.396	0.106	1.24e-13	Granulosa cell 4
LOC109091324	3.28e-18	0.482608	0.264	0.053	1.24e-13	Granulosa cell 4
slc44a5b	3.51e-18	0.621251	0.363	0.092	1.33e-13	Granulosa cell 4
LOC109109599	4.53e-18	-0.35513	1	1	1.72e-13	Granulosa cell 4
LOC109052582	4.67e-18	0.515241	0.308	0.07	1.77e-13	Granulosa cell 4
LOC109083134	7e-18	0.848567	0.648	0.257	2.65e-13	Granulosa cell 4
rbm5	7.41e-18	0.638464	0.396	0.107	2.81e-13	Granulosa cell 4
KEF38-p01	8.15e-18	0.617103	0.44	0.126	3.09e-13	Granulosa cell 4
ctnnd2a	1.17e-17	0.477072	0.352	0.087	4.43e-13	Granulosa cell 4
LOC109046541	1.42e-17	0.656974	0.374	0.101	5.39e-13	Granulosa cell 4
LOC109055847	2.12e-17	0.945987	0.703	0.331	8.01e-13	Granulosa cell 4
LOC109046493	2.58e-17	0.533697	0.253	0.051	9.76e-13	Granulosa cell 4
KEF38-p08	3.36e-17	0.901544	0.604	0.241	1.27e-12	Granulosa cell 4
LOC109100035	8.16e-17	0.821279	0.484	0.164	3.09e-12	Granulosa cell 4
LOC109106419	1.11e-16	0.635529	0.385	0.109	4.21e-12	Granulosa cell 4
LOC109070058	1.54e-16	0.762636	0.308	0.077	5.83e-12	Granulosa cell 4
LOC109068846	3.69e-16	0.542416	0.341	0.089	1.4e-11	Granulosa cell 4
LOC109075677	5.77e-16	0.614062	0.484	0.157	2.19e-11	Granulosa cell 4
LOC109080080	7.55e-16	0.44296	0.275	0.062	2.86e-11	Granulosa cell 4
LOC109050388	7.77e-16	0.619369	0.396	0.119	2.94e-11	Granulosa cell 4
sfpq	1.01e-15	0.802556	0.615	0.259	3.81e-11	Granulosa cell 4
LOC122139519	1.12e-15	0.926477	0.736	0.357	4.25e-11	Granulosa cell 4
LOC109058568	1.4e-15	0.59949	0.297	0.074	5.3e-11	Granulosa cell 4
ahnak	1.56e-15	0.615603	0.308	0.08	5.89e-11	Granulosa cell 4
LOC109063299	1.74e-15	0.633066	0.363	0.102	6.61e-11	Granulosa cell 4
LOC109102724	2.06e-15	0.578007	0.374	0.108	7.79e-11	Granulosa cell 4
LOC109060900	3.12e-15	0.559709	0.374	0.107	1.18e-10	Granulosa cell 4
ncor1	3.86e-15	0.733144	0.516	0.187	1.46e-10	Granulosa cell 4
LOC109080769	4.63e-15	0.753623	0.67	0.299	1.75e-10	Granulosa cell 4
LOC109062073	5.3e-15	0.523718	0.352	0.097	2.01e-10	Granulosa cell 4
rasgef1ba	9.88e-15	0.405469	0.253	0.057	3.74e-10	Granulosa cell 4
LOC109083736	1.46e-14	-0.319614	1	1	5.55e-10	Granulosa cell 4
dnajb14	3.03e-14	0.430273	0.319	0.085	1.15e-09	Granulosa cell 4
tjp1a	3.42e-14	0.594619	0.429	0.141	1.29e-09	Granulosa cell 4
LOC109072264	4.83e-14	0.522375	0.253	0.061	1.83e-09	Granulosa cell 4
LOC109109548	5.01e-14	0.444992	0.253	0.06	1.9e-09	Granulosa cell 4
pik3ip1	6.09e-14	0.547763	0.407	0.131	2.31e-09	Granulosa cell 4
LOC109104573	7.46e-14	0.432899	0.275	0.069	2.83e-09	Granulosa cell 4
LOC109095944	7.9e-14	0.315391	0.253	0.059	2.99e-09	Granulosa cell 4
LOC109072251	8.95e-14	0.477893	0.374	0.113	3.39e-09	Granulosa cell 4
pik3r3b	1.02e-13	0.911616	0.407	0.143	3.87e-09	Granulosa cell 4
LOC122146324	1.47e-13	-0.558464	0.978	0.984	5.58e-09	Granulosa cell 4
ldb1a	1.63e-13	0.492811	0.253	0.062	6.18e-09	Granulosa cell 4
ccnd2b	1.68e-13	0.464903	0.275	0.07	6.38e-09	Granulosa cell 4
LOC109048869	3.76e-13	0.438918	0.286	0.076	1.42e-08	Granulosa cell 4
LOC109090552	4.2e-13	0.743985	0.473	0.184	1.59e-08	Granulosa cell 4
babam2	4.8e-13	0.456509	0.264	0.068	1.82e-08	Granulosa cell 4
LOC109092110	7.8e-13	-0.258127	1	1	2.96e-08	Granulosa cell 4
LOC109076654	8.73e-13	-0.312462	1	1	3.31e-08	Granulosa cell 4
LOC109103223	8.89e-13	0.591317	0.352	0.113	3.37e-08	Granulosa cell 4
LOC109111140	9.15e-13	0.621424	0.352	0.11	3.47e-08	Granulosa cell 4
LOC109060651	9.9e-13	0.515191	0.264	0.07	3.75e-08	Granulosa cell 4
ptprma	1.39e-12	0.840054	0.407	0.154	5.28e-08	Granulosa cell 4
LOC109054368	1.73e-12	0.562729	0.396	0.138	6.55e-08	Granulosa cell 4
LOC109065532	1.79e-12	0.381844	0.33	0.097	6.77e-08	Granulosa cell 4
bcas3	2.44e-12	0.539881	0.418	0.146	9.26e-08	Granulosa cell 4
LOC109104887	3.77e-12	0.417932	0.33	0.099	1.43e-07	Granulosa cell 4
LOC109084661	4.12e-12	0.488403	0.319	0.098	1.56e-07	Granulosa cell 4
si:ch211-225b11.1	6.02e-12	0.61691	0.264	0.075	2.28e-07	Granulosa cell 4
LOC109066631	6.18e-12	0.635332	0.308	0.096	2.34e-07	Granulosa cell 4
LOC109046206	6.63e-12	0.395894	0.264	0.071	2.51e-07	Granulosa cell 4
ncoa2	9.44e-12	0.518694	0.418	0.151	3.58e-07	Granulosa cell 4
numb	1.02e-11	0.544135	0.341	0.113	3.86e-07	Granulosa cell 4
pard3bb	1.2e-11	0.508098	0.319	0.101	4.56e-07	Granulosa cell 4
LOC109055951	1.66e-11	0.521916	0.33	0.105	6.28e-07	Granulosa cell 4
LOC109057116	2.14e-11	0.565158	0.264	0.078	8.1e-07	Granulosa cell 4
LOC109068636	2.19e-11	0.437689	0.264	0.074	8.3e-07	Granulosa cell 4
LOC109056195	2.64e-11	0.522931	0.264	0.075	9.98e-07	Granulosa cell 4
LOC109052506	2.92e-11	0.448368	0.363	0.121	1.11e-06	Granulosa cell 4
LOC122135912	4.02e-11	0.560814	0.429	0.165	1.52e-06	Granulosa cell 4
nxf1b	4.43e-11	0.529303	0.308	0.099	1.68e-06	Granulosa cell 4
LOC109073005	5.41e-11	0.522067	0.341	0.116	2.05e-06	Granulosa cell 4
LOC109113713	5.82e-11	0.38172	0.275	0.08	2.2e-06	Granulosa cell 4
LOC109069213	6.32e-11	0.521865	0.44	0.167	2.39e-06	Granulosa cell 4
LOC109092652	1.07e-10	0.458767	0.308	0.1	4.05e-06	Granulosa cell 4
ccnb2	1.79e-10	-0.402398	0.989	0.995	6.77e-06	Granulosa cell 4
cd99	2.1e-10	0.413593	0.418	0.153	7.95e-06	Granulosa cell 4
pxk	2.1e-10	0.390375	0.253	0.073	7.96e-06	Granulosa cell 4
LOC109079808	2.25e-10	-0.410634	1	0.996	8.54e-06	Granulosa cell 4
dennd2b	2.42e-10	0.474884	0.286	0.09	9.16e-06	Granulosa cell 4
LOC109047725	2.52e-10	0.447359	0.352	0.121	9.55e-06	Granulosa cell 4
fam172a	2.75e-10	0.507449	0.451	0.178	1.04e-05	Granulosa cell 4
hip1	2.77e-10	0.595682	0.56	0.261	1.05e-05	Granulosa cell 4
cemip2	2.8e-10	0.46219	0.275	0.086	1.06e-05	Granulosa cell 4
LOC109074649	3.65e-10	0.502517	0.33	0.115	1.38e-05	Granulosa cell 4
KEF38-p13	4.21e-10	0.444255	0.275	0.086	1.6e-05	Granulosa cell 4
LOC109104447	4.43e-10	0.463613	0.363	0.131	1.68e-05	Granulosa cell 4
LOC109088768	4.57e-10	0.427332	0.264	0.081	1.73e-05	Granulosa cell 4
mt2	6.87e-10	-0.337208	1	0.999	2.6e-05	Granulosa cell 4
LOC109069598	6.89e-10	-0.351307	1	0.999	2.61e-05	Granulosa cell 4
LOC109111989	7.07e-10	0.475151	0.308	0.107	2.68e-05	Granulosa cell 4
LOC109098337	8.72e-10	0.508695	0.297	0.1	3.3e-05	Granulosa cell 4
dlg1b	8.73e-10	0.589451	0.319	0.116	3.31e-05	Granulosa cell 4
LOC109048941	9.26e-10	-0.357262	1	0.999	3.51e-05	Granulosa cell 4
LOC109062509	1e-09	0.498745	0.516	0.232	3.79e-05	Granulosa cell 4
LOC109065353	1.04e-09	0.444915	0.275	0.089	3.95e-05	Granulosa cell 4
LOC109107915	1.05e-09	0.349958	0.308	0.102	3.96e-05	Granulosa cell 4
LOC109045958	1.08e-09	0.49029	0.264	0.084	4.09e-05	Granulosa cell 4
LOC109071736	1.22e-09	0.551998	0.681	0.362	4.61e-05	Granulosa cell 4
LOC109068336	1.4e-09	0.513511	0.527	0.246	5.31e-05	Granulosa cell 4
LOC109050298	1.43e-09	0.280383	0.253	0.076	5.41e-05	Granulosa cell 4
LOC109050046	1.44e-09	0.506916	0.396	0.157	5.45e-05	Granulosa cell 4
LOC109061292	1.67e-09	0.381087	0.264	0.083	6.31e-05	Granulosa cell 4
LOC109105548	2.51e-09	-0.409859	1	0.988	9.5e-05	Granulosa cell 4
btg4	2.76e-09	-0.358291	0.989	0.998	0.000104575	Granulosa cell 4
LOC109074294	3.17e-09	-0.371413	1	0.998	0.000119917	Granulosa cell 4
LOC109101810	3.34e-09	0.364038	0.286	0.095	0.000126501	Granulosa cell 4
LOC109061636	3.37e-09	0.445812	0.264	0.086	0.000127803	Granulosa cell 4
LOC109095470	4.58e-09	0.548021	0.604	0.308	0.00017336	Granulosa cell 4
sgms1a	4.63e-09	0.501327	0.33	0.123	0.000175281	Granulosa cell 4
LOC109106925	5.01e-09	-0.421525	0.989	0.986	0.000189593	Granulosa cell 4
map1lc3c	5.07e-09	-0.371145	0.989	0.996	0.000192031	Granulosa cell 4
LOC109048530	7.7e-09	0.441104	0.297	0.107	0.000291489	Granulosa cell 4
ecm1b	9.01e-09	0.884662	0.681	0.403	0.000341167	Granulosa cell 4
LOC109069125	9.35e-09	-0.333713	1	1	0.000354017	Granulosa cell 4
kansl1b	9.36e-09	0.46642	0.264	0.089	0.000354378	Granulosa cell 4
mid1ip1l	9.79e-09	-0.490546	0.912	0.952	0.000370758	Granulosa cell 4
med1	1.02e-08	0.590159	0.648	0.364	0.000387998	Granulosa cell 4
LOC109052759	1.22e-08	0.411733	0.462	0.201	0.00046261	Granulosa cell 4
LOC109090657	1.24e-08	-0.361213	1	0.996	0.000470811	Granulosa cell 4
srsf11	1.34e-08	0.505085	0.593	0.298	0.000507724	Granulosa cell 4
LOC109061746	1.56e-08	0.35356	0.308	0.112	0.000589311	Granulosa cell 4
LOC122135090	2.28e-08	-0.358649	1	0.998	0.000861921	Granulosa cell 4
LOC122138116	2.42e-08	0.501202	0.33	0.13	0.000914722	Granulosa cell 4
LOC109072323	2.43e-08	-0.393692	0.989	0.98	0.000920651	Granulosa cell 4
LOC109083323	2.75e-08	-0.273747	1	1	0.0010422	Granulosa cell 4
LOC109068424	3e-08	-0.451506	0.956	0.965	0.00113605	Granulosa cell 4
trim25	3.55e-08	0.531166	0.451	0.207	0.00134369	Granulosa cell 4
LOC109064941	3.85e-08	-0.388494	0.989	0.989	0.00145802	Granulosa cell 4
LOC109110918	4.77e-08	-0.301985	1	0.999	0.00180817	Granulosa cell 4
LOC122141899	5.24e-08	-0.319371	1	1	0.00198393	Granulosa cell 4
LOC109058978	6.08e-08	0.517739	0.341	0.143	0.00230355	Granulosa cell 4
LOC109054251	6.64e-08	0.392724	0.264	0.094	0.00251456	Granulosa cell 4
LOC122137033	6.64e-08	-0.462031	0.956	0.951	0.00251551	Granulosa cell 4
LOC109096741	6.71e-08	0.349027	0.44	0.19	0.0025399	Granulosa cell 4
LOC109057897	6.78e-08	0.483033	0.319	0.13	0.00256633	Granulosa cell 4
LOC109069708	7.12e-08	0.490072	0.571	0.3	0.00269547	Granulosa cell 4
LOC109103489	8.75e-08	0.457959	0.297	0.115	0.00331572	Granulosa cell 4
LOC109092208	9.02e-08	0.36872	0.253	0.089	0.00341663	Granulosa cell 4
LOC109059319	9.28e-08	0.5604	0.363	0.159	0.00351613	Granulosa cell 4
tcf25	9.63e-08	0.452953	0.56	0.289	0.00364915	Granulosa cell 4
LOC109051825	1.21e-07	0.413238	0.319	0.126	0.00459232	Granulosa cell 4
scarb2a	1.28e-07	0.479853	0.352	0.151	0.00486483	Granulosa cell 4
LOC109054520	1.37e-07	0.450687	0.286	0.11	0.00517327	Granulosa cell 4
LOC109076790	1.54e-07	-0.373076	0.989	0.985	0.00581674	Granulosa cell 4
LOC109109514	1.6e-07	0.35049	0.253	0.09	0.00606526	Granulosa cell 4
LOC109051353	1.78e-07	0.484623	0.374	0.166	0.00675691	Granulosa cell 4
LOC109096555	2.18e-07	0.516862	0.484	0.252	0.00825219	Granulosa cell 4
LOC109075807	2.19e-07	-0.370982	0.978	0.987	0.00830135	Granulosa cell 4
LOC109102211	2.23e-07	0.489845	0.571	0.31	0.00843095	Granulosa cell 4
utrn	2.64e-07	0.445519	0.297	0.118	0.0100128	Granulosa cell 4
LOC122140650	2.84e-07	-0.472042	0.868	0.899	0.0107526	Granulosa cell 4
LOC122145089	3.62e-07	0.357768	0.264	0.099	0.0137207	Granulosa cell 4
dock1	3.71e-07	0.399629	0.33	0.14	0.0140692	Granulosa cell 4
LOC109050417	3.78e-07	-0.352754	1	0.995	0.0143252	Granulosa cell 4
LOC109102184	4.02e-07	-0.417751	0.967	0.95	0.0152205	Granulosa cell 4
LOC122145887	4.22e-07	-0.37489	0.978	0.983	0.0159971	Granulosa cell 4
LOC109087421	4.35e-07	0.316449	0.253	0.094	0.0164776	Granulosa cell 4
LOC109112237	5.08e-07	0.344916	0.308	0.126	0.0192427	Granulosa cell 4
LOC109092003	5.33e-07	-0.329978	1	0.992	0.0201914	Granulosa cell 4
ankrd11	6.03e-07	0.437182	0.473	0.232	0.0228452	Granulosa cell 4
LOC109071587	6.04e-07	0.327396	0.297	0.119	0.0228673	Granulosa cell 4
LOC109111626	6.04e-07	-0.482766	0.747	0.82	0.022891	Granulosa cell 4
LOC109049569	6.42e-07	0.40306	0.275	0.108	0.0243228	Granulosa cell 4
LOC109106116	6.58e-07	0.421693	0.308	0.127	0.0249355	Granulosa cell 4
LOC109061787	6.61e-07	-0.660361	0.451	0.62	0.0250456	Granulosa cell 4
LOC109049573	6.84e-07	-0.353991	0.978	0.981	0.0259187	Granulosa cell 4
LOC122146589	8e-07	-0.319028	1	0.99	0.0302947	Granulosa cell 4
LOC109063719	8.83e-07	-0.581388	0.637	0.729	0.0334438	Granulosa cell 4
siva1	8.87e-07	-0.380173	0.945	0.974	0.0336048	Granulosa cell 4
LOC109059946	1.02e-06	-0.429858	0.901	0.931	0.0387881	Granulosa cell 4
LOC122141491	1.16e-06	-0.336462	1	0.989	0.044121	Granulosa cell 4
LOC109112577	1.18e-06	-0.336624	0.978	0.992	0.0447399	Granulosa cell 4
birc5b	1.23e-06	-0.433863	0.912	0.914	0.0466739	Granulosa cell 4
LOC122142963	0	2.71166	0.784	0.019	0	Oogonia
LOC109066411	0	2.64054	0.761	0.013	0	Oogonia
LOC122139911	0	2.05987	0.534	0.004	0	Oogonia
LOC122139913	2.76e-257	1.79176	0.409	0.009	1.04e-252	Oogonia
LOC122142888	2.48e-213	5.9209	0.977	0.087	9.39e-209	Oogonia
eif4a1b	3.42e-167	1.37738	0.42	0.017	1.29e-162	Oogonia
si:ch211-209a2.2	2.47e-146	1.94065	0.602	0.042	9.35e-142	Oogonia
eif4a2	7.46e-88	2.08212	0.534	0.055	2.82e-83	Oogonia
LOC122139517	7.92e-42	2.50466	0.955	0.574	3e-37	Oogonia
LOC122139518	1.66e-29	1.762	0.92	0.661	6.3e-25	Oogonia
LOC109045313	1.76e-26	1.58188	0.716	0.295	6.66e-22	Oogonia
nanog	5.38e-15	1.12605	0.489	0.196	2.04e-10	Oogonia
LOC109058668	2.52e-13	0.95162	0.398	0.142	9.53e-09	Oogonia
LOC122139516	6.3e-10	0.811331	0.5	0.24	2.39e-05	Oogonia
LOC109106904	1.38e-08	0.761384	0.614	0.363	0.000523094	Oogonia
LOC122139519	1.62e-07	0.841656	0.58	0.358	0.00612997	Oogonia
