# Supplementary material for: Single-Nucleus RNA Sequencing Reveals the Transcriptome Profiling of Ovarian Cells in Adolescent Cyprinus carpio
Source: Animals (Basel). 2024 Nov 13;14(22):3263. doi: 10.3390/ani14223263 (PMC11591389; doi:10.3390/ani14223263)
Supplement: Supplementary file 1 [file animals-14-03263-s001.zip › Supplementary File/Table S2. the top 10 maker genes in each cluster using the COSG method.xlsx]

## Sheet: Sheet2
Cell_clusters	Maker genes
Germline stem cell	LOC109101405
	LOC109056949
	LOC109074456
	crocc2
	40S ribosomal protein S3
	rad50
	kinetochore scaffold 1-like
	LOC109080900
	periplakin-like
	LOC109092034
Oogonia	LOC109066411
	LOC122139911
	LOC122142963
	LOC122142888
	LOC122139913
	LOC122135375
	eif4a1b
	trnal-uaa-41
	si:ch211-209a2.2
	LOC109102452
Oocyte	aspm
	si:dkey-250d21.1
	LOC109048909
	tac3a
	myh9
	LOC109088506
	wdr62
	zp3
	LOC109073625
	nup153
Granulosa cell 1	ctnna2
	LOC109071450
	LOC109080050
	LOC109051885
	LOC109092290
	LOC109099237
	fshr
	LOC109093387
	LOC109110193
	LOC109062456
Granulosa cell 2	LOC122138730
	col12a1b
	LOC109089912
	LOC109104568
	col6a4a
	tns2a
	LOC109073305
	tcf4
	wt1
	LOC109084940
Granulosa cell 3	LOC109096391
	LOC109055439
	alcama
	LOC109057465
	LOC109110339
	wt1a
	flnb
	pcdh1b
	LOC109084971
	slc4a4a
Granulosa cell 4	LOC122139840
	inha
	LOC109084501
	LOC109082919
	igfbp7l
	LOC109080681
	gsdf
	timp2a
	bmpr2
	LOC109046463
Theca cell	tgfa
	LOC109091017
	gpatch3
	LOC109044923
	LOC109079155
	LOC109066051
	LOC109061129
	hwa
	zgc:158270
	LOC109063211
Ovarian stromal cell	LOC109103948
	LOC122145276
	LOC122147619
	LOC109098546
	LOC122137379
	col1a2
	LOC109068543
	ttn.2
	LOC109062250
	LOC109110240
Epidermal cell	ctsll
	LOC109112777
	LOC109106532
	LOC109109599
	btg4
	LOC109097320
	ccna1
	LOC109079808
	LOC109060749
	LOC109090657
Immune cell	golgb1
	LOC122137037
	si:dkey-230p4.1
	LOC109087686
	si:dkey-88l16.3
	mdc1
	LOC109093785
	LOC109078036
	LOC109092881
	LOC109103484
T cell	LOC122139637
	LOC109090917
	LOC109067592
	LOC109064220
	gc2
	LOC122145448
	LOC122140985
	cd8a
	LOC109067092
	LOC122145913
Others	LOC109074846
	LOC109068981
	fasn2
	LOC109085199
	LOC109082520
	kcnc3b
	LOC122141737
	LOC109095504
	LOC109084605
	LOC109105793
