# Supplementary material for: Single-Nucleus RNA Sequencing Reveals the Transcriptome Profiling of Ovarian Cells in Adolescent Cyprinus carpio
Source: Animals (Basel). 2024 Nov 13;14(22):3263. doi: 10.3390/ani14223263 (PMC11591389; doi:10.3390/ani14223263)
Supplement: Supplementary file 1 [file animals-14-03263-s001.zip › Supplementary File/Table S3. Dynamic expression genes during the germ cell development.xlsx]

## Sheet: Sheet1
Gene_Short_Name	Family	p-value	q-value	Status	Use_for_ordering
LOC109046452	negbinomial.size	0	0	OK	TRUE
LOC122139517	negbinomial.size	0	0	OK	TRUE
rps3	negbinomial.size	0	0	OK	TRUE
LOC109069125	negbinomial.size	0	0	OK	TRUE
LOC122142888	negbinomial.size	0	0	OK	TRUE
LOC122144014	negbinomial.size	0	0	OK	TRUE
LOC122142963	negbinomial.size	3.69056e-259	1.99691e-255	OK	TRUE
LOC109066411	negbinomial.size	1.20311e-246	5.69614e-243	OK	TRUE
LOC109092523	negbinomial.size	2.84772e-207	1.19845e-203	OK	TRUE
LOC109068057	negbinomial.size	1.1767e-203	4.45686e-200	OK	TRUE
LOC122139518	negbinomial.size	1.56034e-189	5.37266e-186	OK	TRUE
eif4a2	negbinomial.size	3.03562e-151	9.58144e-148	OK	TRUE
rps13	negbinomial.size	2.74997e-150	8.01214e-147	OK	TRUE
LOC109063295	negbinomial.size	7.62534e-146	2.06298e-142	OK	TRUE
LOC122139911	negbinomial.size	3.99186e-145	1.00797e-141	OK	TRUE
zpax4	negbinomial.size	5.96077e-144	1.41106e-140	OK	TRUE
LOC122141873	negbinomial.size	9.07965e-135	2.02295e-131	OK	TRUE
cenpe	negbinomial.size	5.96952e-130	1.25612e-126	OK	TRUE
si:ch1073-335m2.2	negbinomial.size	1.83219e-116	3.65243e-113	OK	TRUE
LOC122139913	negbinomial.size	3.89716e-115	7.38043e-112	OK	TRUE
LOC109081865	negbinomial.size	3.68798e-114	6.65172e-111	OK	TRUE
si:ch211-209a2.2	negbinomial.size	1.18492e-112	2.04001e-109	OK	TRUE
LOC122138519	negbinomial.size	7.93167e-90	1.30617e-86	OK	TRUE
si:dkeyp-75b4.10	negbinomial.size	3.65255e-85	5.76434e-82	OK	TRUE
LOC122141899	negbinomial.size	1.88977e-84	2.86308e-81	OK	TRUE
LOC109097320	negbinomial.size	8.43978e-78	1.22948e-74	OK	TRUE
LOC109074568	negbinomial.size	6.67737e-77	9.36712e-74	OK	TRUE
LOC109058976	negbinomial.size	5.49299e-71	7.43045e-68	OK	TRUE
LOC109056273	negbinomial.size	3.13037e-68	4.08848e-65	OK	TRUE
LOC109083323	negbinomial.size	8.23065e-68	1.03915e-64	OK	TRUE
LOC109045313	negbinomial.size	3.55426e-67	4.34262e-64	OK	TRUE
LOC109086107	negbinomial.size	1.52365e-66	1.80343e-63	OK	TRUE
LOC109099781	negbinomial.size	2.5406e-62	2.91599e-59	OK	TRUE
eif4a1b	negbinomial.size	8.36578e-62	9.31948e-59	OK	TRUE
LOC109046800	negbinomial.size	1.45244e-61	1.57179e-58	OK	TRUE
LOC109087386	negbinomial.size	7.97012e-61	8.15882e-58	OK	TRUE
zgc:111868	negbinomial.size	7.96827e-61	8.15882e-58	OK	TRUE
LOC109102522	negbinomial.size	3.60984e-60	3.59806e-57	OK	TRUE
LOC122147391	negbinomial.size	1.32943e-55	1.29111e-52	OK	TRUE
LOC109112577	negbinomial.size	1.5e-55	1.42035e-52	OK	TRUE
LOC122141986	negbinomial.size	4.06117e-54	3.75173e-51	OK	TRUE
LOC109075910	negbinomial.size	6.15634e-54	5.55185e-51	OK	TRUE
slc25a3b	negbinomial.size	1.64638e-53	1.45019e-50	OK	TRUE
mdc1	negbinomial.size	1.45511e-50	1.25259e-47	OK	TRUE
LOC109052863	negbinomial.size	2.49421e-48	2.09935e-45	OK	TRUE
LOC109054362	negbinomial.size	1.26604e-47	1.04245e-44	OK	TRUE
LOC109081010	negbinomial.size	1.27174e-43	1.02486e-40	OK	TRUE
LOC122147444	negbinomial.size	5.00604e-43	3.95019e-40	OK	TRUE
LOC122146324	negbinomial.size	2.09838e-42	1.62201e-39	OK	TRUE
LOC109048750	negbinomial.size	1.43881e-41	1.08992e-38	OK	TRUE
LOC109102475	negbinomial.size	1.26534e-40	9.39726e-38	OK	TRUE
LOC109093385	negbinomial.size	6.60893e-40	4.81385e-37	OK	TRUE
LOC109093102	negbinomial.size	9.43173e-40	6.74031e-37	OK	TRUE
LOC109047964	negbinomial.size	2.69335e-39	1.88913e-36	OK	TRUE
LOC122146483	negbinomial.size	3.53165e-39	2.43209e-36	OK	TRUE
LOC109083281	negbinomial.size	2.42767e-37	1.64197e-34	OK	TRUE
LOC109113037	negbinomial.size	2.99277e-37	1.98867e-34	OK	TRUE
LOC109078284	negbinomial.size	2.80843e-35	1.834e-32	OK	TRUE
LOC109111981	negbinomial.size	3.08132e-35	1.9781e-32	OK	TRUE
LOC109087618	negbinomial.size	6.02263e-35	3.80188e-32	OK	TRUE
LOC109085819	negbinomial.size	1.83554e-34	1.13972e-31	OK	TRUE
rps15	negbinomial.size	3.79851e-34	2.32052e-31	OK	TRUE
LOC109069598	negbinomial.size	4.28675e-33	2.57722e-30	OK	TRUE
LOC109103656	negbinomial.size	8.672e-32	5.1322e-29	OK	TRUE
LOC122134429	negbinomial.size	1.10203e-31	6.4216e-29	OK	TRUE
prkdc	negbinomial.size	2.19326e-31	1.25866e-28	OK	TRUE
ints13	negbinomial.size	2.95033e-30	1.66786e-27	OK	TRUE
LOC109053448	negbinomial.size	9.77109e-30	5.4425e-27	OK	TRUE
LOC109080900	negbinomial.size	1.18514e-29	6.50558e-27	OK	TRUE
nanog	negbinomial.size	3.29583e-29	1.78333e-26	OK	TRUE
kntc1	negbinomial.size	3.6566e-29	1.95067e-26	OK	TRUE
LOC109113773	negbinomial.size	5.70512e-29	3.00121e-26	OK	TRUE
LOC109081230	negbinomial.size	7.90425e-29	4.10112e-26	OK	TRUE
LOC109056949	negbinomial.size	9.13251e-29	4.67437e-26	OK	TRUE
LOC109049874	negbinomial.size	4.02378e-28	2.03206e-25	OK	TRUE
snrpb	negbinomial.size	8.10852e-28	4.04103e-25	OK	TRUE
LOC122136006	negbinomial.size	1.5521e-27	7.63474e-25	OK	TRUE
LOC109046091	negbinomial.size	3.06934e-27	1.49044e-24	OK	TRUE
anapc1	negbinomial.size	4.11642e-27	1.97359e-24	OK	TRUE
LOC109066081	negbinomial.size	6.6839e-27	3.16449e-24	OK	TRUE
si:dkey-88l16.3	negbinomial.size	9.1387e-27	4.26948e-24	OK	TRUE
slc30a6	negbinomial.size	9.24326e-27	4.26948e-24	OK	TRUE
gemin7	negbinomial.size	1.17508e-26	5.36231e-24	OK	TRUE
LOC109046789	negbinomial.size	1.32994e-25	5.99677e-23	OK	TRUE
si:dkey-211g8.8	negbinomial.size	2.5628e-25	1.14198e-22	OK	TRUE
LOC122139519	negbinomial.size	4.80695e-25	2.11707e-22	OK	TRUE
golgb1	negbinomial.size	5.04769e-25	2.19755e-22	OK	TRUE
LOC109089199	negbinomial.size	6.3399e-25	2.72875e-22	OK	TRUE
LOC122136059	negbinomial.size	2.83399e-24	1.20607e-21	OK	TRUE
si:ch211-13c6.2	negbinomial.size	3.27423e-24	1.37794e-21	OK	TRUE
LOC122139516	negbinomial.size	6.86103e-24	2.8557e-21	OK	TRUE
LOC109060749	negbinomial.size	7.83595e-24	3.22603e-21	OK	TRUE
LOC109096199	negbinomial.size	1.12545e-23	4.58362e-21	OK	TRUE
LOC109073965	negbinomial.size	1.36661e-23	5.50657e-21	OK	TRUE
LOC109068603	negbinomial.size	1.47035e-23	5.86221e-21	OK	TRUE
LOC109073976	negbinomial.size	5.65427e-23	2.23084e-20	OK	TRUE
LOC109050814	negbinomial.size	6.70112e-23	2.61662e-20	OK	TRUE
eif3f	negbinomial.size	8.2837e-23	3.20157e-20	OK	TRUE
LOC109073405	negbinomial.size	8.95471e-23	3.39169e-20	OK	TRUE
sall4	negbinomial.size	8.87078e-23	3.39169e-20	OK	TRUE
LOC122141938	negbinomial.size	1.42018e-22	5.32583e-20	OK	TRUE
LOC109065358	negbinomial.size	1.94458e-22	7.22088e-20	OK	TRUE
LOC109111100	negbinomial.size	2.67945e-22	9.85308e-20	OK	TRUE
LOC109058668	negbinomial.size	3.02695e-22	1.10239e-19	OK	TRUE
LOC109082335	negbinomial.size	5.0392e-22	1.81776e-19	OK	TRUE
LOC109076829	negbinomial.size	5.29001e-22	1.89023e-19	OK	TRUE
LOC109101405	negbinomial.size	6.23058e-22	2.20551e-19	OK	TRUE
LOC109088475	negbinomial.size	1.75056e-21	6.13926e-19	OK	TRUE
LOC109065363	negbinomial.size	1.80835e-21	6.28375e-19	OK	TRUE
LOC109109599	negbinomial.size	2.8839e-21	9.93006e-19	OK	TRUE
LOC109059198	negbinomial.size	7.3949e-21	2.52333e-18	OK	TRUE
LOC109045583	negbinomial.size	1.05076e-20	3.55345e-18	OK	TRUE
LOC122147862	negbinomial.size	1.35304e-20	4.53519e-18	OK	TRUE
LOC109074294	negbinomial.size	2.34045e-20	7.77603e-18	OK	TRUE
LOC109055907	negbinomial.size	2.4226e-20	7.97899e-18	OK	TRUE
LOC109076724	negbinomial.size	2.91346e-20	9.51295e-18	OK	TRUE
LOC109057467	negbinomial.size	5.59177e-20	1.8102e-17	OK	TRUE
LOC109109726	negbinomial.size	6.8994e-20	2.21459e-17	OK	TRUE
LOC109078036	negbinomial.size	1.81744e-19	5.78465e-17	OK	TRUE
LOC122134167	negbinomial.size	2.26965e-19	7.16377e-17	OK	TRUE
hectd1	negbinomial.size	2.30121e-19	7.20337e-17	OK	TRUE
LOC109069412	negbinomial.size	2.7754e-19	8.61649e-17	OK	TRUE
LOC122135397	negbinomial.size	3.9601e-19	1.21945e-16	OK	TRUE
LOC122146657	negbinomial.size	4.13417e-19	1.26279e-16	OK	TRUE
rps6	negbinomial.size	6.33078e-19	1.91828e-16	OK	TRUE
kdm5c	negbinomial.size	7.0696e-19	2.12514e-16	OK	TRUE
LOC122135375	negbinomial.size	8.59621e-19	2.5637e-16	OK	TRUE
atp13a1	negbinomial.size	1.18196e-18	3.49749e-16	OK	TRUE
LOC122134039	negbinomial.size	1.61189e-18	4.7327e-16	OK	TRUE
LOC109110991	negbinomial.size	1.88129e-18	5.48122e-16	OK	TRUE
LOC109106904	negbinomial.size	3.14385e-18	9.0898e-16	OK	TRUE
LOC109049819	negbinomial.size	4.77012e-18	1.36874e-15	OK	TRUE
LOC109059203	negbinomial.size	4.9865e-18	1.42006e-15	OK	TRUE
LOC109050344	negbinomial.size	9.09407e-18	2.5705e-15	OK	TRUE
LOC109059050	negbinomial.size	1.45326e-17	4.07731e-15	OK	TRUE
mms19	negbinomial.size	2.0134e-17	5.60731e-15	OK	TRUE
LOC109064274	negbinomial.size	3.19104e-17	8.82217e-15	OK	TRUE
LOC109054770	negbinomial.size	4.12601e-17	1.13244e-14	OK	TRUE
LOC109076428	negbinomial.size	4.85218e-17	1.32217e-14	OK	TRUE
LOC109099402	negbinomial.size	6.22296e-17	1.68358e-14	OK	TRUE
ccnd3	negbinomial.size	6.78743e-17	1.82327e-14	OK	TRUE
ints2	negbinomial.size	1.02435e-16	2.73228e-14	OK	TRUE
znf451	negbinomial.size	1.14461e-16	3.03169e-14	OK	TRUE
LOC109102452	negbinomial.size	1.27743e-16	3.36e-14	OK	TRUE
LOC109045301	negbinomial.size	1.69113e-16	4.41747e-14	OK	TRUE
LOC109105665	negbinomial.size	4.73333e-16	1.22794e-13	OK	TRUE
ndufaf3	negbinomial.size	5.26047e-16	1.35541e-13	OK	TRUE
zp3b	negbinomial.size	5.31142e-16	1.35929e-13	OK	TRUE
LOC109086867	negbinomial.size	8.34076e-16	2.12023e-13	OK	TRUE
LOC122144750	negbinomial.size	8.82264e-16	2.22778e-13	OK	TRUE
LOC109091746	negbinomial.size	1.15138e-15	2.88806e-13	OK	TRUE
LOC109059756	negbinomial.size	1.60389e-15	3.99664e-13	OK	TRUE
lrp13	negbinomial.size	1.64827e-15	4.08038e-13	OK	TRUE
mid1ip1l	negbinomial.size	1.86227e-15	4.58022e-13	OK	TRUE
rplp1	negbinomial.size	3.63252e-15	8.87648e-13	OK	TRUE
LOC109108294	negbinomial.size	3.74786e-15	9.09961e-13	OK	TRUE
LOC109103877	negbinomial.size	4.00894e-15	9.6715e-13	OK	TRUE
LOC109092034	negbinomial.size	5.21541e-15	1.25025e-12	OK	TRUE
LOC109092676	negbinomial.size	5.57078e-15	1.32704e-12	OK	TRUE
LOC122145158	negbinomial.size	7.20515e-15	1.70564e-12	OK	TRUE
ndufs3	negbinomial.size	8.07883e-15	1.90058e-12	OK	TRUE
LOC109049573	negbinomial.size	8.67909e-15	2.02919e-12	OK	TRUE
LOC109058316	negbinomial.size	9.7003e-15	2.25404e-12	OK	TRUE
eif3s10	negbinomial.size	1.08409e-14	2.50372e-12	OK	TRUE
LOC109107518	negbinomial.size	1.35699e-14	3.11498e-12	OK	TRUE
btg4	negbinomial.size	1.47083e-14	3.35597e-12	OK	TRUE
LOC109050552	negbinomial.size	1.55286e-14	3.52193e-12	OK	TRUE
tamm41	negbinomial.size	1.85618e-14	4.18481e-12	OK	TRUE
rbm11	negbinomial.size	2.13265e-14	4.77966e-12	OK	TRUE
LOC109057458	negbinomial.size	2.19375e-14	4.88767e-12	OK	TRUE
fat1b	negbinomial.size	2.5749e-14	5.70333e-12	OK	TRUE
LOC109104305	negbinomial.size	2.59892e-14	5.72305e-12	OK	TRUE
rps15a	negbinomial.size	2.97873e-14	6.52153e-12	OK	TRUE
LOC109079776	negbinomial.size	3.72647e-14	8.11171e-12	OK	TRUE
LOC109066566	negbinomial.size	4.46074e-14	9.65456e-12	OK	TRUE
LOC109092246	negbinomial.size	4.58057e-14	9.85759e-12	OK	TRUE
LOC109066371	negbinomial.size	4.8229e-14	1.03205e-11	OK	TRUE
LOC109102893	negbinomial.size	8.42152e-14	1.79199e-11	OK	TRUE
ndufa6	negbinomial.size	9.07534e-14	1.92032e-11	OK	TRUE
LOC109089205	negbinomial.size	9.62962e-14	2.02629e-11	OK	TRUE
LOC109109648	negbinomial.size	1.01965e-13	2.13371e-11	OK	TRUE
LOC109051517	negbinomial.size	1.38503e-13	2.88239e-11	OK	TRUE
LOC109048909	negbinomial.size	1.65417e-13	3.42369e-11	OK	TRUE
LOC122137037	negbinomial.size	2.02469e-13	4.16777e-11	OK	TRUE
prdx4	negbinomial.size	2.21651e-13	4.53798e-11	OK	TRUE
LOC109044961	negbinomial.size	2.38891e-13	4.86464e-11	OK	TRUE
kars1	negbinomial.size	2.60033e-13	5.26685e-11	OK	TRUE
si:dkeyp-121d4.3	negbinomial.size	2.69932e-13	5.43827e-11	OK	TRUE
rpl27a	negbinomial.size	3.00532e-13	6.02272e-11	OK	TRUE
LOC122146998	negbinomial.size	3.79315e-13	7.56155e-11	OK	TRUE
LOC109111542	negbinomial.size	5.9146e-13	1.17289e-10	OK	TRUE
LOC109110918	negbinomial.size	8.3747e-13	1.65208e-10	OK	TRUE
spg11	negbinomial.size	1.03547e-12	2.03209e-10	OK	TRUE
LOC109090657	negbinomial.size	1.08e-12	2.10855e-10	OK	TRUE
LOC109100459	negbinomial.size	1.34206e-12	2.60675e-10	OK	TRUE
LOC109054846	negbinomial.size	1.44379e-12	2.79006e-10	OK	TRUE
npm2b	negbinomial.size	2.23606e-12	4.29914e-10	OK	TRUE
LOC109047312	negbinomial.size	2.76781e-12	5.29462e-10	OK	TRUE
LOC109071046	negbinomial.size	2.89781e-12	5.51545e-10	OK	TRUE
LOC122135090	negbinomial.size	2.97529e-12	5.63461e-10	OK	TRUE
LOC109084524	negbinomial.size	4.29225e-12	8.08823e-10	OK	TRUE
bysl	negbinomial.size	5.04915e-12	9.46741e-10	OK	TRUE
LOC109090859	negbinomial.size	5.97178e-12	1.11422e-09	OK	TRUE
LOC109066947	negbinomial.size	6.38987e-12	1.18639e-09	OK	TRUE
LOC109065401	negbinomial.size	7.57384e-12	1.39935e-09	OK	TRUE
LOC109070228	negbinomial.size	1.0257e-11	1.88589e-09	OK	TRUE
LOC109051776	negbinomial.size	1.3931e-11	2.54904e-09	OK	TRUE
LOC109102184	negbinomial.size	1.42746e-11	2.59935e-09	OK	TRUE
zyg11l	negbinomial.size	1.48478e-11	2.69079e-09	OK	TRUE
LOC109051525	negbinomial.size	1.61978e-11	2.92147e-09	OK	TRUE
LOC109099406	negbinomial.size	1.66009e-11	2.97998e-09	OK	TRUE
LOC122141491	negbinomial.size	1.86984e-11	3.34067e-09	OK	TRUE
LOC122135372	negbinomial.size	2.00797e-11	3.5706e-09	OK	TRUE
LOC109105889	negbinomial.size	2.19612e-11	3.88692e-09	OK	TRUE
cep295	negbinomial.size	3.19352e-11	5.62594e-09	OK	TRUE
LOC109101349	negbinomial.size	3.53699e-11	6.20217e-09	OK	TRUE
LOC109057405	negbinomial.size	3.71254e-11	6.48e-09	OK	TRUE
LOC122146641	negbinomial.size	3.85771e-11	6.70251e-09	OK	TRUE
LOC109110392	negbinomial.size	3.99155e-11	6.90338e-09	OK	TRUE
trnaa-ugc-77	negbinomial.size	4.07525e-11	7.01609e-09	OK	TRUE
LOC109060865	negbinomial.size	5.06051e-11	8.67293e-09	OK	TRUE
LOC109091039	negbinomial.size	5.46574e-11	9.32525e-09	OK	TRUE
LOC109081278	negbinomial.size	5.57907e-11	9.47592e-09	OK	TRUE
LOC109098536	negbinomial.size	5.78785e-11	9.78663e-09	OK	TRUE
LOC109103205	negbinomial.size	7.28089e-11	1.22565e-08	OK	TRUE
trnal-uaa-41	negbinomial.size	7.49429e-11	1.25599e-08	OK	TRUE
LOC122139520	negbinomial.size	9.01269e-11	1.50381e-08	OK	TRUE
LOC109096688	negbinomial.size	9.3171e-11	1.54778e-08	OK	TRUE
crocc2	negbinomial.size	9.38017e-11	1.55145e-08	OK	TRUE
LOC109052246	negbinomial.size	1.02679e-10	1.6909e-08	OK	TRUE
LOC109076835	negbinomial.size	1.0398e-10	1.70491e-08	OK	TRUE
LOC109055009	negbinomial.size	1.14348e-10	1.86684e-08	OK	TRUE
utrn	negbinomial.size	1.22249e-10	1.98726e-08	OK	TRUE
rttn	negbinomial.size	1.29926e-10	2.10302e-08	OK	TRUE
LOC109110056	negbinomial.size	1.3138e-10	2.1175e-08	OK	TRUE
cebpz	negbinomial.size	1.39215e-10	2.23428e-08	OK	TRUE
LOC109072562	negbinomial.size	1.46259e-10	2.33744e-08	OK	TRUE
ptmab	negbinomial.size	1.48006e-10	2.35541e-08	OK	TRUE
LOC109108885	negbinomial.size	1.56822e-10	2.48526e-08	OK	TRUE
LOC109067524	negbinomial.size	1.60009e-10	2.5252e-08	OK	TRUE
LOC109049884	negbinomial.size	1.68196e-10	2.64339e-08	OK	TRUE
LOC109078030	negbinomial.size	1.71345e-10	2.67892e-08	OK	TRUE
LOC109073625	negbinomial.size	1.71871e-10	2.67892e-08	OK	TRUE
rpl35a	negbinomial.size	1.7981e-10	2.79117e-08	OK	TRUE
pik3c3	negbinomial.size	2.22843e-10	3.44506e-08	OK	TRUE
LOC122146618	negbinomial.size	2.43773e-10	3.75332e-08	OK	TRUE
alk	negbinomial.size	2.47982e-10	3.80266e-08	OK	TRUE
LOC109062300	negbinomial.size	2.64943e-10	4.04637e-08	OK	TRUE
nup153	negbinomial.size	3.05808e-10	4.65172e-08	OK	TRUE
LOC109096376	negbinomial.size	3.08659e-10	4.66236e-08	OK	TRUE
LOC109083444	negbinomial.size	3.0897e-10	4.66236e-08	OK	TRUE
LOC109105993	negbinomial.size	3.14898e-10	4.73297e-08	OK	TRUE
l3mbtl2	negbinomial.size	3.2717e-10	4.89798e-08	OK	TRUE
LOC109098574	negbinomial.size	3.65648e-10	5.45248e-08	OK	TRUE
LOC109064818	negbinomial.size	3.77829e-10	5.61203e-08	OK	TRUE
npas4l	negbinomial.size	3.97954e-10	5.88785e-08	OK	TRUE
LOC109098734	negbinomial.size	4.35397e-10	6.41677e-08	OK	TRUE
LOC122145885	negbinomial.size	4.67687e-10	6.86593e-08	OK	TRUE
LOC122146748	negbinomial.size	4.83461e-10	7.0701e-08	OK	TRUE
LOC109095939	negbinomial.size	5.06963e-10	7.38529e-08	OK	TRUE
ccng1	negbinomial.size	5.45116e-10	7.91065e-08	OK	TRUE
LOC109072806	negbinomial.size	5.79503e-10	8.37758e-08	OK	TRUE
LOC109051245	negbinomial.size	6.63759e-10	9.55914e-08	OK	TRUE
LOC109074456	negbinomial.size	8.05063e-10	1.15502e-07	OK	TRUE
tbcd	negbinomial.size	8.58892e-10	1.2276e-07	OK	TRUE
LOC109050696	negbinomial.size	8.63352e-10	1.22934e-07	OK	TRUE
wdr62	negbinomial.size	9.00695e-10	1.2777e-07	OK	TRUE
dnah3	negbinomial.size	9.57665e-10	1.35345e-07	OK	TRUE
LOC122145146	negbinomial.size	1.01103e-09	1.42356e-07	OK	TRUE
LOC122145261	negbinomial.size	1.04597e-09	1.4673e-07	OK	TRUE
LOC109099598	negbinomial.size	1.06337e-09	1.48621e-07	OK	TRUE
si:dkey-103i16.6	negbinomial.size	1.10316e-09	1.53615e-07	OK	TRUE
taf1	negbinomial.size	1.18527e-09	1.64444e-07	OK	TRUE
LOC109046939	negbinomial.size	1.26435e-09	1.74775e-07	OK	TRUE
LOC109088331	negbinomial.size	1.30233e-09	1.79371e-07	OK	TRUE
LOC109081279	negbinomial.size	1.50202e-09	2.06125e-07	OK	TRUE
ctnna2	negbinomial.size	1.54537e-09	2.11309e-07	OK	TRUE
LOC109057020	negbinomial.size	1.59698e-09	2.17579e-07	OK	TRUE
LOC109107414	negbinomial.size	1.61963e-09	2.19875e-07	OK	TRUE
LOC109098342	negbinomial.size	1.68506e-09	2.2794e-07	OK	TRUE
LOC109088790	negbinomial.size	1.71459e-09	2.3111e-07	OK	TRUE
LOC122136408	negbinomial.size	1.90042e-09	2.5525e-07	OK	TRUE
LOC109113366	negbinomial.size	1.95722e-09	2.61079e-07	OK	TRUE
LOC109104358	negbinomial.size	1.95761e-09	2.61079e-07	OK	TRUE
LOC122146963	negbinomial.size	1.98725e-09	2.64102e-07	OK	TRUE
LOC122145613	negbinomial.size	2.05702e-09	2.72418e-07	OK	TRUE
pamr1b	negbinomial.size	2.43409e-09	3.21232e-07	OK	TRUE
LOC109076572	negbinomial.size	2.5539e-09	3.35873e-07	OK	TRUE
LOC109048012	negbinomial.size	2.57736e-09	3.37786e-07	OK	TRUE
LOC109090655	negbinomial.size	2.79215e-09	3.64675e-07	OK	TRUE
ctsll	negbinomial.size	2.8098e-09	3.65718e-07	OK	TRUE
LOC109083736	negbinomial.size	3.22662e-09	4.18532e-07	OK	TRUE
LOC109096081	negbinomial.size	3.39359e-09	4.38688e-07	OK	TRUE
sptan1	negbinomial.size	3.43721e-09	4.42816e-07	OK	TRUE
LOC122148039	negbinomial.size	3.59775e-09	4.61927e-07	OK	TRUE
ephx5	negbinomial.size	3.80223e-09	4.86531e-07	OK	TRUE
ccna1	negbinomial.size	3.83078e-09	4.88534e-07	OK	TRUE
LOC109061787	negbinomial.size	3.89046e-09	4.94481e-07	OK	TRUE
LOC109092670	negbinomial.size	3.97466e-09	5.03492e-07	OK	TRUE
LOC109098792	negbinomial.size	4.17522e-09	5.27136e-07	OK	TRUE
LOC109055290	negbinomial.size	4.55308e-09	5.72932e-07	OK	TRUE
LOC109078713	negbinomial.size	4.64714e-09	5.82831e-07	OK	TRUE
LOC109093735	negbinomial.size	4.67964e-09	5.84971e-07	OK	TRUE
LOC109090915	negbinomial.size	5.22151e-09	6.50558e-07	OK	TRUE
LOC109048090	negbinomial.size	5.62669e-09	6.98743e-07	OK	TRUE
LOC109105185	negbinomial.size	5.80212e-09	7.18174e-07	OK	TRUE
LOC109055355	negbinomial.size	6.33708e-09	7.81835e-07	OK	TRUE
LOC109090062	negbinomial.size	7.31202e-09	8.99188e-07	OK	TRUE
LOC109052050	negbinomial.size	7.49218e-09	9.18361e-07	OK	TRUE
LOC109073523	negbinomial.size	8.05644e-09	9.84342e-07	OK	TRUE
psmd4a	negbinomial.size	8.17458e-09	9.95564e-07	OK	TRUE
LOC122138734	negbinomial.size	8.24291e-09	1.00067e-06	OK	TRUE
LOC109054241	negbinomial.size	8.70378e-09	1.05324e-06	OK	TRUE
LOC109092003	negbinomial.size	8.76559e-09	1.05734e-06	OK	TRUE
LOC109093493	negbinomial.size	9.04657e-09	1.08777e-06	OK	TRUE
LOC109059928	negbinomial.size	9.13959e-09	1.09548e-06	OK	TRUE
rrp12	negbinomial.size	9.29448e-09	1.11053e-06	OK	TRUE
pask	negbinomial.size	9.3247e-09	1.11064e-06	OK	TRUE
LOC109066879	negbinomial.size	9.87551e-09	1.17255e-06	OK	TRUE
LOC109099039	negbinomial.size	1.07742e-08	1.27527e-06	OK	TRUE
LOC122146034	negbinomial.size	1.17446e-08	1.38579e-06	OK	TRUE
LOC109091532	negbinomial.size	1.18756e-08	1.39689e-06	OK	TRUE
LOC109048753	negbinomial.size	1.28597e-08	1.50797e-06	OK	TRUE
LOC109063381	negbinomial.size	1.30811e-08	1.5292e-06	OK	TRUE
trnaa-ugc-54	negbinomial.size	1.3125e-08	1.52961e-06	OK	TRUE
LOC109113699	negbinomial.size	1.31901e-08	1.53248e-06	OK	TRUE
LOC109068514	negbinomial.size	1.47049e-08	1.70325e-06	OK	TRUE
LOC109102245	negbinomial.size	1.69056e-08	1.95218e-06	OK	TRUE
LOC109064436	negbinomial.size	1.74536e-08	2.00934e-06	OK	TRUE
LOC109049241	negbinomial.size	1.87564e-08	2.14628e-06	OK	TRUE
LOC109094050	negbinomial.size	1.87442e-08	2.14628e-06	OK	TRUE
hdlbpa	negbinomial.size	2.00092e-08	2.28274e-06	OK	TRUE
cpsf6	negbinomial.size	2.19617e-08	2.49797e-06	OK	TRUE
ncoa2	negbinomial.size	2.32141e-08	2.6274e-06	OK	TRUE
LOC122138412	negbinomial.size	2.32384e-08	2.6274e-06	OK	TRUE
LOC122141001	negbinomial.size	2.33796e-08	2.63549e-06	OK	TRUE
LOC109059112	negbinomial.size	2.49206e-08	2.80087e-06	OK	TRUE
mkrn2os.1	negbinomial.size	2.6075e-08	2.92195e-06	OK	TRUE
LOC109105492	negbinomial.size	2.61702e-08	2.92396e-06	OK	TRUE
LOC109063463	negbinomial.size	2.69423e-08	2.98382e-06	OK	TRUE
rcc1	negbinomial.size	2.68002e-08	2.98382e-06	OK	TRUE
LOC122142204	negbinomial.size	2.69248e-08	2.98382e-06	OK	TRUE
rnf150b	negbinomial.size	2.73099e-08	3.01572e-06	OK	TRUE
LOC109071131	negbinomial.size	2.90762e-08	3.20142e-06	OK	TRUE
LOC109092110	negbinomial.size	3.0031e-08	3.29697e-06	OK	TRUE
tiam2a	negbinomial.size	3.17584e-08	3.47653e-06	OK	TRUE
LOC109051876	negbinomial.size	3.53426e-08	3.85556e-06	OK	TRUE
LOC122146686	negbinomial.size	3.54244e-08	3.85556e-06	OK	TRUE
med13a	negbinomial.size	3.69654e-08	4.01175e-06	OK	TRUE
LOC109080227	negbinomial.size	3.71858e-08	4.02414e-06	OK	TRUE
tac3a	negbinomial.size	4.06983e-08	4.3917e-06	OK	TRUE
LOC122136432	negbinomial.size	4.2152e-08	4.53566e-06	OK	TRUE
bnc2	negbinomial.size	4.23028e-08	4.53898e-06	OK	TRUE
LOC109111823	negbinomial.size	4.46013e-08	4.77209e-06	OK	TRUE
LOC109074914	negbinomial.size	4.74698e-08	5.06469e-06	OK	TRUE
LOC109104773	negbinomial.size	4.80044e-08	5.10734e-06	OK	TRUE
wdr25	negbinomial.size	4.9492e-08	5.25087e-06	OK	TRUE
LOC109049150	negbinomial.size	5.12001e-08	5.41691e-06	OK	TRUE
LOC109049137	negbinomial.size	5.19437e-08	5.48027e-06	OK	TRUE
LOC109064951	negbinomial.size	5.27352e-08	5.54833e-06	OK	TRUE
LOC109064337	negbinomial.size	5.29393e-08	5.55437e-06	OK	TRUE
kif16bb	negbinomial.size	5.37454e-08	5.62337e-06	OK	TRUE
LOC122138343	negbinomial.size	5.40935e-08	5.6287e-06	OK	TRUE
tmsb1	negbinomial.size	5.40432e-08	5.6287e-06	OK	TRUE
pou5f3	negbinomial.size	5.61446e-08	5.82612e-06	OK	TRUE
LOC122146145	negbinomial.size	5.66366e-08	5.86111e-06	OK	TRUE
LOC109051526	negbinomial.size	5.96294e-08	6.15402e-06	OK	TRUE
LOC109077274	negbinomial.size	6.25863e-08	6.44163e-06	OK	TRUE
rps24	negbinomial.size	6.4166e-08	6.58632e-06	OK	TRUE
LOC109105937	negbinomial.size	6.46285e-08	6.61586e-06	OK	TRUE
hmgb3b	negbinomial.size	6.48719e-08	6.62288e-06	OK	TRUE
LOC109086066	negbinomial.size	6.54125e-08	6.66011e-06	OK	TRUE
zgc:152986	negbinomial.size	6.73359e-08	6.81929e-06	OK	TRUE
LOC109090734	negbinomial.size	6.72971e-08	6.81929e-06	OK	TRUE
LOC109101561	negbinomial.size	6.83222e-08	6.90072e-06	OK	TRUE
LOC109086961	negbinomial.size	7.00806e-08	7.0595e-06	OK	TRUE
LOC109073868	negbinomial.size	7.14441e-08	7.17776e-06	OK	TRUE
LOC109051033	negbinomial.size	7.98299e-08	7.99904e-06	OK	TRUE
LOC109051088	negbinomial.size	8.39946e-08	8.39414e-06	OK	TRUE
LOC109113378	negbinomial.size	8.4799e-08	8.45223e-06	OK	TRUE
si:ch211-188c16.1	negbinomial.size	8.69644e-08	8.64531e-06	OK	TRUE
LOC109095102	negbinomial.size	9.02908e-08	8.93569e-06	OK	TRUE
LOC109080799	negbinomial.size	9.03572e-08	8.93569e-06	OK	TRUE
mrpl39	negbinomial.size	9.21104e-08	9.08534e-06	OK	TRUE
rpl36	negbinomial.size	9.58081e-08	9.42552e-06	OK	TRUE
LOC109055640	negbinomial.size	9.90728e-08	9.72145e-06	OK	TRUE
LOC109055414	negbinomial.size	9.94514e-08	9.73338e-06	OK	TRUE
LOC109060580	negbinomial.size	1.01203e-07	9.87933e-06	OK	TRUE
kdm5bb	negbinomial.size	1.03308e-07	1.00589e-05	OK	TRUE
LOC109073010	negbinomial.size	1.04572e-07	1.01558e-05	OK	TRUE
LOC109056808	negbinomial.size	1.08041e-07	1.04392e-05	OK	TRUE
LOC109093441	negbinomial.size	1.07865e-07	1.04392e-05	OK	TRUE
LOC109097939	negbinomial.size	1.08931e-07	1.04984e-05	OK	TRUE
top2a	negbinomial.size	1.13463e-07	1.09075e-05	OK	TRUE
LOC109064185	negbinomial.size	1.15891e-07	1.11066e-05	OK	TRUE
slc25a12	negbinomial.size	1.16121e-07	1.11066e-05	OK	TRUE
virma	negbinomial.size	1.17145e-07	1.11763e-05	OK	TRUE
LOC122139912	negbinomial.size	1.17943e-07	1.12242e-05	OK	TRUE
polr1f	negbinomial.size	1.20642e-07	1.14523e-05	OK	TRUE
LOC109090930	negbinomial.size	1.26503e-07	1.19786e-05	OK	TRUE
LOC109058347	negbinomial.size	1.28637e-07	1.212e-05	OK	TRUE
LOC109064917	negbinomial.size	1.28413e-07	1.212e-05	OK	TRUE
LOC109106334	negbinomial.size	1.36142e-07	1.27953e-05	OK	TRUE
LOC109057406	negbinomial.size	1.39048e-07	1.30361e-05	OK	TRUE
si:dkey-37o8.1	negbinomial.size	1.39847e-07	1.30787e-05	OK	TRUE
wu:fb55g09	negbinomial.size	1.40421e-07	1.31e-05	OK	TRUE
LOC109048340	negbinomial.size	1.46504e-07	1.36339e-05	OK	TRUE
LOC109059359	negbinomial.size	1.47051e-07	1.36513e-05	OK	TRUE
gna11b	negbinomial.size	1.47418e-07	1.36519e-05	OK	TRUE
LOC122146964	negbinomial.size	1.50818e-07	1.39326e-05	OK	TRUE
aurkb	negbinomial.size	1.56658e-07	1.4437e-05	OK	TRUE
ubox5	negbinomial.size	1.57673e-07	1.4494e-05	OK	TRUE
LOC109094343	negbinomial.size	1.58042e-07	1.4494e-05	OK	TRUE
LOC109062304	negbinomial.size	1.58965e-07	1.45434e-05	OK	TRUE
LOC109047669	negbinomial.size	1.60874e-07	1.46826e-05	OK	TRUE
trappc12	negbinomial.size	1.6391e-07	1.49237e-05	OK	TRUE
LOC109062321	negbinomial.size	1.64569e-07	1.49478e-05	OK	TRUE
LOC109112771	negbinomial.size	1.65314e-07	1.49795e-05	OK	TRUE
LOC109095032	negbinomial.size	1.65722e-07	1.49806e-05	OK	TRUE
LOC109096545	negbinomial.size	1.69669e-07	1.53009e-05	OK	TRUE
LOC109059755	negbinomial.size	1.70354e-07	1.53262e-05	OK	TRUE
LOC109049896	negbinomial.size	1.84871e-07	1.65928e-05	OK	TRUE
LOC109047194	negbinomial.size	1.8681e-07	1.67272e-05	OK	TRUE
LOC109045274	negbinomial.size	1.9565e-07	1.74775e-05	OK	TRUE
LOC109112384	negbinomial.size	2.01873e-07	1.79909e-05	OK	TRUE
LOC109085992	negbinomial.size	2.06641e-07	1.83726e-05	OK	TRUE
LOC109109164	negbinomial.size	2.08487e-07	1.84933e-05	OK	TRUE
LOC109062819	negbinomial.size	2.20026e-07	1.94713e-05	OK	TRUE
LOC109091795	negbinomial.size	2.21084e-07	1.95193e-05	OK	TRUE
LOC109076348	negbinomial.size	2.265e-07	1.99509e-05	OK	TRUE
brca2	negbinomial.size	2.27233e-07	1.99691e-05	OK	TRUE
LOC109078913	negbinomial.size	2.39102e-07	2.09635e-05	OK	TRUE
LOC109102890	negbinomial.size	2.45627e-07	2.14858e-05	OK	TRUE
LOC109081623	negbinomial.size	2.51618e-07	2.19592e-05	OK	TRUE
rps8a	negbinomial.size	2.57381e-07	2.23416e-05	OK	TRUE
LOC109090134	negbinomial.size	2.5777e-07	2.23416e-05	OK	TRUE
LOC109049427	negbinomial.size	2.56652e-07	2.23416e-05	OK	TRUE
LOC109100036	negbinomial.size	2.70912e-07	2.32151e-05	OK	TRUE
LOC109107723	negbinomial.size	2.70118e-07	2.32151e-05	OK	TRUE
LOC109108110	negbinomial.size	2.70465e-07	2.32151e-05	OK	TRUE
rps25	negbinomial.size	2.70437e-07	2.32151e-05	OK	TRUE
LOC109111241	negbinomial.size	2.69187e-07	2.32151e-05	OK	TRUE
LOC109057110	negbinomial.size	2.83736e-07	2.42591e-05	OK	TRUE
naca	negbinomial.size	2.84499e-07	2.42696e-05	OK	TRUE
LOC122146953	negbinomial.size	2.89901e-07	2.46748e-05	OK	TRUE
slc25a32a	negbinomial.size	2.95193e-07	2.50689e-05	OK	TRUE
LOC109113701	negbinomial.size	3.03625e-07	2.57273e-05	OK	TRUE
dync1h1	negbinomial.size	3.08873e-07	2.60039e-05	OK	TRUE
LOC122149024	negbinomial.size	3.08949e-07	2.60039e-05	OK	TRUE
LOC109049755	negbinomial.size	3.07728e-07	2.60039e-05	OK	TRUE
LOC109096666	negbinomial.size	3.11753e-07	2.61818e-05	OK	TRUE
LOC109112984	negbinomial.size	3.31274e-07	2.77596e-05	OK	TRUE
LOC109105991	negbinomial.size	3.35742e-07	2.80719e-05	OK	TRUE
LOC109063227	negbinomial.size	3.44515e-07	2.86788e-05	OK	TRUE
LOC122145438	negbinomial.size	3.44492e-07	2.86788e-05	OK	TRUE
LOC109089329	negbinomial.size	3.62294e-07	3.00926e-05	OK	TRUE
mov10l1	negbinomial.size	3.80961e-07	3.15739e-05	OK	TRUE
LOC109049015	negbinomial.size	3.90242e-07	3.22725e-05	OK	TRUE
LOC109047807	negbinomial.size	4.16122e-07	3.43377e-05	OK	TRUE
LOC109084270	negbinomial.size	4.3196e-07	3.55672e-05	OK	TRUE
LOC109086930	negbinomial.size	4.36295e-07	3.58462e-05	OK	TRUE
LOC109097849	negbinomial.size	4.37983e-07	3.5907e-05	OK	TRUE
LOC109066562	negbinomial.size	4.55645e-07	3.72743e-05	OK	TRUE
LOC109094635	negbinomial.size	4.63498e-07	3.7835e-05	OK	TRUE
dhx33	negbinomial.size	4.67636e-07	3.80907e-05	OK	TRUE
LOC109045506	negbinomial.size	4.68699e-07	3.80954e-05	OK	TRUE
llgl2	negbinomial.size	4.79687e-07	3.8905e-05	OK	TRUE
LOC109053832	negbinomial.size	4.89081e-07	3.95821e-05	OK	TRUE
itgb5	negbinomial.size	4.95153e-07	3.99881e-05	OK	TRUE
LOC109055120	negbinomial.size	4.98613e-07	4.01819e-05	OK	TRUE
LOC109095967	negbinomial.size	5.00833e-07	4.0275e-05	OK	TRUE
LOC109063881	negbinomial.size	5.02608e-07	4.03321e-05	OK	TRUE
LOC109104976	negbinomial.size	5.10467e-07	4.08762e-05	OK	TRUE
LOC109062734	negbinomial.size	5.21885e-07	4.16146e-05	OK	TRUE
rps14	negbinomial.size	5.21859e-07	4.16146e-05	OK	TRUE
LOC109051496	negbinomial.size	5.43748e-07	4.32668e-05	OK	TRUE
LOC109046087	negbinomial.size	5.90778e-07	4.69105e-05	OK	TRUE
LOC109092906	negbinomial.size	5.92764e-07	4.69697e-05	OK	TRUE
LOC122136939	negbinomial.size	6.17811e-07	4.87505e-05	OK	TRUE
cth1	negbinomial.size	6.16723e-07	4.87505e-05	OK	TRUE
LOC122148049	negbinomial.size	6.23207e-07	4.89722e-05	OK	TRUE
LOC109096620	negbinomial.size	6.2318e-07	4.89722e-05	OK	TRUE
map1lc3c	negbinomial.size	6.28342e-07	4.92735e-05	OK	TRUE
LOC109063719	negbinomial.size	6.43381e-07	5.03486e-05	OK	TRUE
LOC109107037	negbinomial.size	6.53959e-07	5.10708e-05	OK	TRUE
LOC109055435	negbinomial.size	6.71857e-07	5.23606e-05	OK	TRUE
LOC109108092	negbinomial.size	6.90965e-07	5.37392e-05	OK	TRUE
mtmr12	negbinomial.size	7.06391e-07	5.48263e-05	OK	TRUE
LOC109074296	negbinomial.size	7.15396e-07	5.54117e-05	OK	TRUE
LOC109059288	negbinomial.size	7.18295e-07	5.55228e-05	OK	TRUE
osbpl7	negbinomial.size	7.51598e-07	5.79787e-05	OK	TRUE
LOC122145895	negbinomial.size	7.81912e-07	5.99572e-05	OK	TRUE
tonsl	negbinomial.size	7.79233e-07	5.99572e-05	OK	TRUE
LOC109111495	negbinomial.size	7.81995e-07	5.99572e-05	OK	TRUE
LOC109101380	negbinomial.size	7.98419e-07	6.10857e-05	OK	TRUE
rpl18	negbinomial.size	7.99939e-07	6.10857e-05	OK	TRUE
LOC109052133	negbinomial.size	8.05678e-07	6.14001e-05	OK	TRUE
LOC122146372	negbinomial.size	8.23253e-07	6.26135e-05	OK	TRUE
LOC109087425	negbinomial.size	8.30097e-07	6.30076e-05	OK	TRUE
LOC109106306	negbinomial.size	8.35996e-07	6.33284e-05	OK	TRUE
rpl23a	negbinomial.size	8.59481e-07	6.49774e-05	OK	TRUE
LOC109081048	negbinomial.size	8.65831e-07	6.5221e-05	OK	TRUE
LOC109095687	negbinomial.size	8.66146e-07	6.5221e-05	OK	TRUE
LOC122138490	negbinomial.size	8.83801e-07	6.64183e-05	OK	TRUE
LOC122142269	negbinomial.size	8.9753e-07	6.73166e-05	OK	TRUE
atp1b1a	negbinomial.size	9.14856e-07	6.83472e-05	OK	TRUE
hmga1a	negbinomial.size	9.14881e-07	6.83472e-05	OK	TRUE
LOC122146322	negbinomial.size	9.26943e-07	6.9112e-05	OK	TRUE
LOC109106869	negbinomial.size	9.50802e-07	7.07516e-05	OK	TRUE
LOC109111679	negbinomial.size	9.55016e-07	7.08867e-05	OK	TRUE
rpl18a	negbinomial.size	9.56361e-07	7.08867e-05	OK	TRUE
LOC109061284	negbinomial.size	9.58517e-07	7.09078e-05	OK	TRUE
pigx	negbinomial.size	9.91071e-07	7.31731e-05	OK	TRUE
LOC109069485	negbinomial.size	9.96006e-07	7.33944e-05	OK	TRUE
poc1a	negbinomial.size	1.03535e-06	7.61456e-05	OK	TRUE
LOC109078632	negbinomial.size	1.20313e-06	8.83132e-05	OK	TRUE
LOC109049748	negbinomial.size	1.27155e-06	9.3155e-05	OK	TRUE
LOC122134459	negbinomial.size	1.32583e-06	9.69446e-05	OK	TRUE
LOC122147022	negbinomial.size	1.34094e-06	9.78601e-05	OK	TRUE
LOC109062901	negbinomial.size	1.37452e-06	0.000100118	OK	TRUE
LOC109111154	negbinomial.size	1.38443e-06	0.000100646	OK	TRUE
LOC109064941	negbinomial.size	1.39039e-06	0.000100886	OK	TRUE
LOC109074968	negbinomial.size	1.46293e-06	0.000105841	OK	TRUE
LOC122137313	negbinomial.size	1.46427e-06	0.000105841	OK	TRUE
LOC109050100	negbinomial.size	1.49329e-06	0.000107733	OK	TRUE
ppp4r1	negbinomial.size	1.49996e-06	0.000107974	OK	TRUE
ryr3	negbinomial.size	1.50233e-06	0.000107974	OK	TRUE
LOC109095288	negbinomial.size	1.51361e-06	0.000108578	OK	TRUE
LOC109049867	negbinomial.size	1.61349e-06	0.000115525	OK	TRUE
LOC109048700	negbinomial.size	1.61727e-06	0.000115577	OK	TRUE
LOC122141179	negbinomial.size	1.6315e-06	0.000116156	OK	TRUE
LOC122141357	negbinomial.size	1.6315e-06	0.000116156	OK	TRUE
LOC122145867	negbinomial.size	1.64207e-06	0.000116689	OK	TRUE
LOC109111928	negbinomial.size	1.64861e-06	0.000116934	OK	TRUE
LOC109078429	negbinomial.size	1.76534e-06	0.00012498	OK	TRUE
yrdc	negbinomial.size	1.77461e-06	0.000125401	OK	TRUE
LOC122148705	negbinomial.size	1.79019e-06	0.000126267	OK	TRUE
LOC109094324	negbinomial.size	1.88385e-06	0.000132626	OK	TRUE
LOC109102571	negbinomial.size	1.93477e-06	0.000135958	OK	TRUE
LOC109109198	negbinomial.size	1.96029e-06	0.000137497	OK	TRUE
LOC109048430	negbinomial.size	1.96457e-06	0.000137542	OK	TRUE
LOC109055218	negbinomial.size	1.99521e-06	0.000139429	OK	TRUE
LOC109108683	negbinomial.size	2.09073e-06	0.000145835	OK	TRUE
LOC109080479	negbinomial.size	2.113e-06	0.000147118	OK	TRUE
aktip	negbinomial.size	2.1246e-06	0.000147654	OK	TRUE
LOC109100229	negbinomial.size	2.14268e-06	0.000148366	OK	TRUE
LOC109111735	negbinomial.size	2.13934e-06	0.000148366	OK	TRUE
LOC109064705	negbinomial.size	2.187e-06	0.000151158	OK	TRUE
LOC109078995	negbinomial.size	2.23907e-06	0.000154475	OK	TRUE
LOC109064247	negbinomial.size	2.24811e-06	0.000154817	OK	TRUE
LOC109082614	negbinomial.size	2.27289e-06	0.00015624	OK	TRUE
LOC122146588	negbinomial.size	2.31014e-06	0.000158226	OK	TRUE
LOC109112541	negbinomial.size	2.30914e-06	0.000158226	OK	TRUE
LOC109113736	negbinomial.size	2.3353e-06	0.00015966	OK	TRUE
LOC109105738	negbinomial.size	2.38382e-06	0.000162684	OK	TRUE
LOC109059506	negbinomial.size	2.40692e-06	0.000163965	OK	TRUE
LOC109107939	negbinomial.size	2.45354e-06	0.00016684	OK	TRUE
ctsc	negbinomial.size	2.47498e-06	0.000167997	OK	TRUE
LOC109044973	negbinomial.size	2.55551e-06	0.000173153	OK	TRUE
LOC109058428	negbinomial.size	2.60104e-06	0.000175923	OK	TRUE
cep350	negbinomial.size	2.63417e-06	0.000177847	OK	TRUE
rpa2	negbinomial.size	2.71477e-06	0.000182962	OK	TRUE
LOC109085495	negbinomial.size	2.73553e-06	0.000184034	OK	TRUE
LOC122138037	negbinomial.size	2.74831e-06	0.000184566	OK	TRUE
LOC109060455	negbinomial.size	2.7811e-06	0.000186437	OK	TRUE
LOC109080976	negbinomial.size	2.80454e-06	0.000187676	OK	TRUE
LOC109082688	negbinomial.size	2.83791e-06	0.000189574	OK	TRUE
LOC109096416	negbinomial.size	2.87248e-06	0.000190539	OK	TRUE
b3gnt2l	negbinomial.size	2.87039e-06	0.000190539	OK	TRUE
rbm25b	negbinomial.size	2.86169e-06	0.000190539	OK	TRUE
LOC109112074	negbinomial.size	2.872e-06	0.000190539	OK	TRUE
LOC109101505	negbinomial.size	2.88006e-06	0.000190708	OK	TRUE
LOC109070271	negbinomial.size	2.92513e-06	0.000193355	OK	TRUE
LOC109061913	negbinomial.size	2.95689e-06	0.000195114	OK	TRUE
LOC109082407	negbinomial.size	2.97946e-06	0.000196261	OK	TRUE
LOC109062120	negbinomial.size	3.00528e-06	0.000197618	OK	TRUE
LOC109088005	negbinomial.size	3.04218e-06	0.000199698	OK	TRUE
zgc:65895	negbinomial.size	3.07837e-06	0.000201724	OK	TRUE
LOC109070422	negbinomial.size	3.12605e-06	0.000204494	OK	TRUE
sart1	negbinomial.size	3.16214e-06	0.000206499	OK	TRUE
KEF38-r01	negbinomial.size	3.18678e-06	0.00020775	OK	TRUE
LOC109107736	negbinomial.size	3.38291e-06	0.000220156	OK	TRUE
LOC109088468	negbinomial.size	3.41393e-06	0.000221794	OK	TRUE
LOC122139145	negbinomial.size	3.42317e-06	0.000222013	OK	TRUE
LOC109064307	negbinomial.size	3.43792e-06	0.000222423	OK	TRUE
LOC109054320	negbinomial.size	3.44123e-06	0.000222423	OK	TRUE
LOC109109552	negbinomial.size	3.5564e-06	0.000229476	OK	TRUE
dnah9	negbinomial.size	3.62498e-06	0.000233503	OK	TRUE
LOC109069123	negbinomial.size	3.70757e-06	0.000238418	OK	TRUE
LOC109087858	negbinomial.size	3.71656e-06	0.000238591	OK	TRUE
LOC109080135	negbinomial.size	3.78663e-06	0.000242677	OK	TRUE
LOC109109328	negbinomial.size	3.81275e-06	0.000243939	OK	TRUE
LOC122146174	negbinomial.size	3.86525e-06	0.000246544	OK	TRUE
LOC109113502	negbinomial.size	3.86648e-06	0.000246544	OK	TRUE
si:dkey-14d8.1	negbinomial.size	3.97972e-06	0.000253337	OK	TRUE
zgc:161973	negbinomial.size	4.13753e-06	0.000262941	OK	TRUE
LOC109058184	negbinomial.size	4.19951e-06	0.000266433	OK	TRUE
LOC109065230	negbinomial.size	4.24924e-06	0.000269137	OK	TRUE
LOC122145370	negbinomial.size	4.3451e-06	0.00027475	OK	TRUE
LOC109051661	negbinomial.size	4.4652e-06	0.000281873	OK	TRUE
LOC109049812	negbinomial.size	4.48823e-06	0.000282856	OK	TRUE
LOC109078946	negbinomial.size	4.51387e-06	0.000283999	OK	TRUE
LOC109048693	negbinomial.size	4.56249e-06	0.000286582	OK	TRUE
LOC109106141	negbinomial.size	4.62309e-06	0.000289908	OK	TRUE
LOC109056426	negbinomial.size	4.63661e-06	0.000290275	OK	TRUE
LOC109088872	negbinomial.size	4.6884e-06	0.000293033	OK	TRUE
cdcp1b	negbinomial.size	4.74206e-06	0.000295898	OK	TRUE
LOC109102362	negbinomial.size	4.85443e-06	0.000302412	OK	TRUE
chmp6b	negbinomial.size	4.92513e-06	0.000306313	OK	TRUE
eif4g1a	negbinomial.size	4.99548e-06	0.000309671	OK	TRUE
LOC122136533	negbinomial.size	4.99005e-06	0.000309671	OK	TRUE
aff4	negbinomial.size	5.08357e-06	0.000314617	OK	TRUE
LOC109093251	negbinomial.size	5.13703e-06	0.000317407	OK	TRUE
LOC109056839	negbinomial.size	5.2501e-06	0.000323864	OK	TRUE
LOC109055775	negbinomial.size	5.38631e-06	0.000331726	OK	TRUE
zgc:114188	negbinomial.size	5.6175e-06	0.000344954	OK	TRUE
LOC122134437	negbinomial.size	5.6193e-06	0.000344954	OK	TRUE
LOC109112075	negbinomial.size	5.87423e-06	0.00036002	OK	TRUE
LOC122140879	negbinomial.size	5.96882e-06	0.000364637	OK	TRUE
LOC109107631	negbinomial.size	5.96882e-06	0.000364637	OK	TRUE
LOC122137495	negbinomial.size	6.11381e-06	0.000372893	OK	TRUE
LOC109102256	negbinomial.size	6.12625e-06	0.000373051	OK	TRUE
LOC109113500	negbinomial.size	6.15891e-06	0.000374438	OK	TRUE
LOC109096284	negbinomial.size	6.34534e-06	0.000385154	OK	TRUE
ccnb2	negbinomial.size	6.36564e-06	0.000385768	OK	TRUE
aaas	negbinomial.size	6.47704e-06	0.000391892	OK	TRUE
LOC109052560	negbinomial.size	6.49396e-06	0.000392289	OK	TRUE
LOC109054675	negbinomial.size	6.51896e-06	0.000393172	OK	TRUE
phf5a	negbinomial.size	6.58218e-06	0.000396354	OK	TRUE
arhgap19	negbinomial.size	6.8715e-06	0.000413119	OK	TRUE
LOC109084104	negbinomial.size	6.93787e-06	0.000416448	OK	TRUE
LOC109057544	negbinomial.size	6.97183e-06	0.000417165	OK	TRUE
LOC109053405	negbinomial.size	6.96095e-06	0.000417165	OK	TRUE
LOC109063160	negbinomial.size	6.99824e-06	0.000418084	OK	TRUE
mgaa	negbinomial.size	7.18454e-06	0.000428538	OK	TRUE
LOC109107121	negbinomial.size	7.21205e-06	0.000428828	OK	TRUE
LOC109087885	negbinomial.size	7.2021e-06	0.000428828	OK	TRUE
LOC109113211	negbinomial.size	7.33693e-06	0.00043557	OK	TRUE
LOC109067198	negbinomial.size	7.38454e-06	0.00043771	OK	TRUE
aspm	negbinomial.size	7.46179e-06	0.000441598	OK	TRUE
LOC109054236	negbinomial.size	7.48287e-06	0.000442154	OK	TRUE
si:ch211-106e7.2	negbinomial.size	7.51694e-06	0.000443476	OK	TRUE
LOC109104750	negbinomial.size	7.54697e-06	0.000444555	OK	TRUE
birc5b	negbinomial.size	7.72807e-06	0.000454516	OK	TRUE
LOC109103395	negbinomial.size	8.07619e-06	0.000472825	OK	TRUE
LOC109062297	negbinomial.size	8.05819e-06	0.000472825	OK	TRUE
LOC109091626	negbinomial.size	8.07683e-06	0.000472825	OK	TRUE
LOC109090064	negbinomial.size	8.14919e-06	0.000476325	OK	TRUE
LOC109090142	negbinomial.size	8.208e-06	0.000479023	OK	TRUE
LOC109102359	negbinomial.size	8.25965e-06	0.000481296	OK	TRUE
LOC109054524	negbinomial.size	8.37006e-06	0.000486295	OK	TRUE
cct2	negbinomial.size	8.38201e-06	0.000486295	OK	TRUE
LOC109086868	negbinomial.size	8.38395e-06	0.000486295	OK	TRUE
LOC122135836	negbinomial.size	8.48941e-06	0.000491659	OK	TRUE
LOC109079808	negbinomial.size	8.51894e-06	0.000492616	OK	TRUE
LOC109105691	negbinomial.size	8.68809e-06	0.000501631	OK	TRUE
LOC109069606	negbinomial.size	8.7067e-06	0.00050194	OK	TRUE
LOC109050813	negbinomial.size	8.79536e-06	0.000506281	OK	TRUE
LOC109100642	negbinomial.size	8.81232e-06	0.000506488	OK	TRUE
LOC109086639	negbinomial.size	8.84442e-06	0.000506794	OK	TRUE
LOC109073172	negbinomial.size	8.84049e-06	0.000506794	OK	TRUE
LOC122144057	negbinomial.size	8.91947e-06	0.000510323	OK	TRUE
LOC122134596	negbinomial.size	8.95566e-06	0.000511621	OK	TRUE
LOC109084233	negbinomial.size	8.99687e-06	0.000513201	OK	TRUE
btbd7	negbinomial.size	9.05465e-06	0.00051572	OK	TRUE
LOC109113387	negbinomial.size	9.52671e-06	0.000540426	OK	TRUE
LOC109074732	negbinomial.size	9.51733e-06	0.000540426	OK	TRUE
med13b	negbinomial.size	9.53121e-06	0.000540426	OK	TRUE
stoml2	negbinomial.size	9.56042e-06	0.000541271	OK	TRUE
LOC122148026	negbinomial.size	9.63423e-06	0.000544636	OK	TRUE
LOC109060628	negbinomial.size	9.81082e-06	0.000553793	OK	TRUE
LOC109093241	negbinomial.size	9.8835e-06	0.000557064	OK	TRUE
ankrd31	negbinomial.size	9.90458e-06	0.000557424	OK	TRUE
LOC122148888	negbinomial.size	1.00626e-05	0.000565478	OK	TRUE
LOC109105946	negbinomial.size	1.02142e-05	0.000573147	OK	TRUE
LOC109057983	negbinomial.size	1.04132e-05	0.000582864	OK	TRUE
LOC109100239	negbinomial.size	1.04182e-05	0.000582864	OK	TRUE
LOC109083633	negbinomial.size	1.04807e-05	0.000585495	OK	TRUE
LOC122137527	negbinomial.size	1.05267e-05	0.000587203	OK	TRUE
golm2	negbinomial.size	1.05594e-05	0.000588161	OK	TRUE
arhgef37	negbinomial.size	1.05908e-05	0.000589043	OK	TRUE
LOC109110581	negbinomial.size	1.0722e-05	0.000595467	OK	TRUE
LOC109109332	negbinomial.size	1.09663e-05	0.000608142	OK	TRUE
LOC109057482	negbinomial.size	1.11223e-05	0.000614096	OK	TRUE
mta2	negbinomial.size	1.11156e-05	0.000614096	OK	TRUE
LOC109056350	negbinomial.size	1.1101e-05	0.000614096	OK	TRUE
cmc2	negbinomial.size	1.11944e-05	0.000617177	OK	TRUE
LOC109062627	negbinomial.size	1.12848e-05	0.000621253	OK	TRUE
tert	negbinomial.size	1.1356e-05	0.000624266	OK	TRUE
LOC109108173	negbinomial.size	1.13797e-05	0.000624664	OK	TRUE
LOC109102906	negbinomial.size	1.14214e-05	0.000626042	OK	TRUE
LOC109091276	negbinomial.size	1.17937e-05	0.000645519	OK	TRUE
LOC109110235	negbinomial.size	1.20227e-05	0.000657103	OK	TRUE
LOC109062378	negbinomial.size	1.20438e-05	0.000657309	OK	TRUE
LOC122138603	negbinomial.size	1.20629e-05	0.000657403	OK	TRUE
LOC109095246	negbinomial.size	1.22388e-05	0.000665995	OK	TRUE
LOC109065731	negbinomial.size	1.22558e-05	0.000665995	OK	TRUE
LOC109085100	negbinomial.size	1.23559e-05	0.000670478	OK	TRUE
LOC109086716	negbinomial.size	1.24734e-05	0.000675316	OK	TRUE
rundc3ab	negbinomial.size	1.24808e-05	0.000675316	OK	TRUE
LOC109110461	negbinomial.size	1.25707e-05	0.000679214	OK	TRUE
LOC109069686	negbinomial.size	1.27371e-05	0.000684553	OK	TRUE
LOC109059267	negbinomial.size	1.27418e-05	0.000684553	OK	TRUE
erbin	negbinomial.size	1.27349e-05	0.000684553	OK	TRUE
LOC109064696	negbinomial.size	1.27133e-05	0.000684553	OK	TRUE
LOC109070841	negbinomial.size	1.28446e-05	0.000689096	OK	TRUE
LOC109063602	negbinomial.size	1.29554e-05	0.000694055	OK	TRUE
LOC109052199	negbinomial.size	1.29842e-05	0.000694616	OK	TRUE
LOC109105548	negbinomial.size	1.32266e-05	0.000706588	OK	TRUE
LOC109063865	negbinomial.size	1.33392e-05	0.000711598	OK	TRUE
LOC109063509	negbinomial.size	1.37065e-05	0.000730163	OK	TRUE
LOC109087849	negbinomial.size	1.3726e-05	0.000730178	OK	TRUE
nf1a	negbinomial.size	1.37781e-05	0.000731921	OK	TRUE
LOC109095371	negbinomial.size	1.381e-05	0.000732588	OK	TRUE
qkia	negbinomial.size	1.39732e-05	0.00074021	OK	TRUE
LOC109072162	negbinomial.size	1.45497e-05	0.000769669	OK	TRUE
LOC109100199	negbinomial.size	1.47336e-05	0.000778314	OK	TRUE
LOC109045480	negbinomial.size	1.47559e-05	0.000778404	OK	TRUE
rad54l	negbinomial.size	1.56809e-05	0.000826052	OK	TRUE
LOC109111133	negbinomial.size	1.57417e-05	0.0008281	OK	TRUE
LOC109112843	negbinomial.size	1.58276e-05	0.000831466	OK	TRUE
rlf	negbinomial.size	1.60579e-05	0.000842392	OK	TRUE
srbd1	negbinomial.size	1.65344e-05	0.000866192	OK	TRUE
LOC109087775	negbinomial.size	1.65951e-05	0.000868174	OK	TRUE
LOC109096534	negbinomial.size	1.70476e-05	0.000890611	OK	TRUE
LOC109068781	negbinomial.size	1.71118e-05	0.000892737	OK	TRUE
LOC109048724	negbinomial.size	1.75961e-05	0.00091674	OK	TRUE
usp49	negbinomial.size	1.76791e-05	0.000919801	OK	TRUE
LOC109076747	negbinomial.size	1.77625e-05	0.000922125	OK	TRUE
LOC109082266	negbinomial.size	1.77725e-05	0.000922125	OK	TRUE
LOC109057979	negbinomial.size	1.81128e-05	0.000938497	OK	TRUE
LOC122145040	negbinomial.size	1.82885e-05	0.000945768	OK	TRUE
naprt	negbinomial.size	1.83031e-05	0.000945768	OK	TRUE
nudcd2	negbinomial.size	1.87563e-05	0.000967867	OK	TRUE
ago3b	negbinomial.size	1.89534e-05	0.000976706	OK	TRUE
LOC109061337	negbinomial.size	1.92315e-05	0.000989689	OK	TRUE
rps11	negbinomial.size	1.93229e-05	0.000990358	OK	TRUE
LOC109096352	negbinomial.size	1.93171e-05	0.000990358	OK	TRUE
LOC109069345	negbinomial.size	1.93178e-05	0.000990358	OK	TRUE
LOC109110339	negbinomial.size	1.98711e-05	0.00101571	OK	TRUE
ccdc88c	negbinomial.size	1.98547e-05	0.00101571	OK	TRUE
LOC122147099	negbinomial.size	2.03423e-05	0.00103699	OK	TRUE
alms1	negbinomial.size	2.03215e-05	0.00103699	OK	TRUE
LOC122148696	negbinomial.size	2.03799e-05	0.00103751	OK	TRUE
LOC122140644	negbinomial.size	2.10109e-05	0.0010682	OK	TRUE
LOC109062389	negbinomial.size	2.10944e-05	0.001071	OK	TRUE
LOC109072005	negbinomial.size	2.12695e-05	0.00107845	OK	TRUE
LOC109089917	negbinomial.size	2.15005e-05	0.00108871	OK	TRUE
nid2a	negbinomial.size	2.17176e-05	0.00109823	OK	TRUE
med1	negbinomial.size	2.22631e-05	0.00112282	OK	TRUE
LOC109088856	negbinomial.size	2.22552e-05	0.00112282	OK	TRUE
ide	negbinomial.size	2.24845e-05	0.00113248	OK	TRUE
dqx1	negbinomial.size	2.25765e-05	0.0011356	OK	TRUE
LOC109103662	negbinomial.size	2.28516e-05	0.00114791	OK	TRUE
LOC109069737	negbinomial.size	2.30477e-05	0.00115463	OK	TRUE
LOC109057696	negbinomial.size	2.30561e-05	0.00115463	OK	TRUE
LOC122136975	negbinomial.size	2.30768e-05	0.00115463	OK	TRUE
LOC109085757	negbinomial.size	2.32053e-05	0.00115953	OK	TRUE
LOC109108780	negbinomial.size	2.34429e-05	0.00116986	OK	TRUE
LOC109095505	negbinomial.size	2.35568e-05	0.001174	OK	TRUE
tada1	negbinomial.size	2.37939e-05	0.00118426	OK	TRUE
sema3ab	negbinomial.size	2.39188e-05	0.00118891	OK	TRUE
LOC109071192	negbinomial.size	2.39902e-05	0.00119089	OK	TRUE
LOC109099713	negbinomial.size	2.40907e-05	0.00119297	OK	TRUE
LOC109085648	negbinomial.size	2.40951e-05	0.00119297	OK	TRUE
LOC122134150	negbinomial.size	2.47658e-05	0.00122458	OK	TRUE
exosc7	negbinomial.size	2.57324e-05	0.00127072	OK	TRUE
lars1b	negbinomial.size	2.61591e-05	0.00129011	OK	TRUE
LOC109093046	negbinomial.size	2.63047e-05	0.0012956	OK	TRUE
frrs1b	negbinomial.size	2.65643e-05	0.00130669	OK	TRUE
LOC109062502	negbinomial.size	2.68541e-05	0.00131752	OK	TRUE
LOC109091436	negbinomial.size	2.68219e-05	0.00131752	OK	TRUE
LOC109054359	negbinomial.size	2.71344e-05	0.00132955	OK	TRUE
LOC109090487	negbinomial.size	2.79484e-05	0.00136767	OK	TRUE
LOC109102158	negbinomial.size	2.81119e-05	0.00137389	OK	TRUE
LOC109058685	negbinomial.size	2.85534e-05	0.00139367	OK	TRUE
LOC109053455	negbinomial.size	2.86878e-05	0.00139843	OK	TRUE
snrpd1	negbinomial.size	2.90654e-05	0.00141501	OK	TRUE
LOC109049945	negbinomial.size	2.92344e-05	0.00142142	OK	TRUE
LOC109081411	negbinomial.size	3.00855e-05	0.00146092	OK	TRUE
serp1	negbinomial.size	3.06745e-05	0.00148762	OK	TRUE
LOC109066052	negbinomial.size	3.0853e-05	0.00149436	OK	TRUE
LOC109062905	negbinomial.size	3.11346e-05	0.00150607	OK	TRUE
znf281b	negbinomial.size	3.15891e-05	0.00152611	OK	TRUE
anln	negbinomial.size	3.16912e-05	0.00152909	OK	TRUE
LOC109049958	negbinomial.size	3.19284e-05	0.00153857	OK	TRUE
LOC109070412	negbinomial.size	3.21935e-05	0.00154938	OK	TRUE
LOC122140652	negbinomial.size	3.27299e-05	0.0015732	OK	TRUE
LOC109066654	negbinomial.size	3.35023e-05	0.00160828	OK	TRUE
LOC109066408	negbinomial.size	3.42032e-05	0.00163985	OK	TRUE
LOC109060033	negbinomial.size	3.42822e-05	0.00164156	OK	TRUE
tmx2a	negbinomial.size	3.45244e-05	0.00165107	OK	TRUE
LOC109062429	negbinomial.size	3.46208e-05	0.00165359	OK	TRUE
LOC109078827	negbinomial.size	3.52905e-05	0.00168134	OK	TRUE
LOC109086854	negbinomial.size	3.52527e-05	0.00168134	OK	TRUE
csnk1g1	negbinomial.size	3.54959e-05	0.001689	OK	TRUE
LOC122136717	negbinomial.size	3.56361e-05	0.00168975	OK	TRUE
cdt1	negbinomial.size	3.56902e-05	0.00168975	OK	TRUE
LOC109090010	negbinomial.size	3.56593e-05	0.00168975	OK	TRUE
zfp36l2	negbinomial.size	3.56722e-05	0.00168975	OK	TRUE
LOC109053404	negbinomial.size	3.58239e-05	0.00169397	OK	TRUE
ube2d2	negbinomial.size	3.6024e-05	0.0017013	OK	TRUE
LOC109102107	negbinomial.size	3.62136e-05	0.001706	OK	TRUE
arid4a	negbinomial.size	3.61724e-05	0.001706	OK	TRUE
LOC109060292	negbinomial.size	3.64451e-05	0.00171053	OK	TRUE
LOC109109562	negbinomial.size	3.64427e-05	0.00171053	OK	TRUE
LOC109103588	negbinomial.size	3.6367e-05	0.00171053	OK	TRUE
LOC109092410	negbinomial.size	3.67893e-05	0.00172454	OK	TRUE
LOC109070251	negbinomial.size	3.71798e-05	0.0017407	OK	TRUE
wdr77	negbinomial.size	3.83255e-05	0.00179212	OK	TRUE
ttn.2	negbinomial.size	3.84447e-05	0.00179396	OK	TRUE
msh6	negbinomial.size	3.84596e-05	0.00179396	OK	TRUE
LOC109113820	negbinomial.size	3.88863e-05	0.00181163	OK	TRUE
LOC109047385	negbinomial.size	3.89905e-05	0.00181426	OK	TRUE
LOC109052214	negbinomial.size	3.90892e-05	0.00181662	OK	TRUE
LOC109092197	negbinomial.size	3.92692e-05	0.00182275	OK	TRUE
LOC122139893	negbinomial.size	3.9805e-05	0.00184536	OK	TRUE
gnl3l	negbinomial.size	3.98944e-05	0.00184724	OK	TRUE
LOC122143990	negbinomial.size	3.99793e-05	0.00184891	OK	TRUE
LOC109096914	negbinomial.size	4.02965e-05	0.00186131	OK	TRUE
LOC109104681	negbinomial.size	4.07107e-05	0.00187815	OK	TRUE
LOC109054047	negbinomial.size	4.10019e-05	0.00188928	OK	TRUE
gprc5ba	negbinomial.size	4.1257e-05	0.00189872	OK	TRUE
csmd3b	negbinomial.size	4.1371e-05	0.00190012	OK	TRUE
slc35f6	negbinomial.size	4.13876e-05	0.00190012	OK	TRUE
LOC109082275	negbinomial.size	4.17393e-05	0.00191394	OK	TRUE
LOC109081157	negbinomial.size	4.18522e-05	0.0019168	OK	TRUE
LOC122145956	negbinomial.size	4.22406e-05	0.00193225	OK	TRUE
LOC109105546	negbinomial.size	4.27525e-05	0.00195331	OK	TRUE
LOC109109187	negbinomial.size	4.29062e-05	0.0019539	OK	TRUE
LOC109055630	negbinomial.size	4.29203e-05	0.0019539	OK	TRUE
LOC109088202	negbinomial.size	4.28746e-05	0.0019539	OK	TRUE
LOC109063946	negbinomial.size	4.3163e-05	0.00196259	OK	TRUE
LOC109053073	negbinomial.size	4.37522e-05	0.00198495	OK	TRUE
LOC109071081	negbinomial.size	4.37595e-05	0.00198495	OK	TRUE
LOC109079395	negbinomial.size	4.39044e-05	0.00198914	OK	TRUE
LOC109110105	negbinomial.size	4.46733e-05	0.00202156	OK	TRUE
myg1	negbinomial.size	4.4758e-05	0.00202245	OK	TRUE
LOC109111062	negbinomial.size	4.47998e-05	0.00202245	OK	TRUE
LOC109050773	negbinomial.size	4.52965e-05	0.00204244	OK	TRUE
LOC109058978	negbinomial.size	4.56077e-05	0.00205403	OK	TRUE
rps9	negbinomial.size	4.58589e-05	0.0020622	OK	TRUE
LOC109108369	negbinomial.size	4.58982e-05	0.0020622	OK	TRUE
si:dkey-208k4.2	negbinomial.size	4.60029e-05	0.00206446	OK	TRUE
LOC109072467	negbinomial.size	4.61529e-05	0.00206874	OK	TRUE
LOC109049569	negbinomial.size	4.64858e-05	0.0020812	OK	TRUE
LOC109095425	negbinomial.size	4.66568e-05	0.00208639	OK	TRUE
LOC109096680	negbinomial.size	4.70991e-05	0.00210369	OK	TRUE
LOC109049111	negbinomial.size	4.77686e-05	0.00213108	OK	TRUE
LOC109105284	negbinomial.size	4.83142e-05	0.00215288	OK	TRUE
LOC109074777	negbinomial.size	4.8809e-05	0.00216851	OK	TRUE
LOC109076104	negbinomial.size	4.88368e-05	0.00216851	OK	TRUE
LOC109078118	negbinomial.size	4.88101e-05	0.00216851	OK	TRUE
LOC109067914	negbinomial.size	4.90422e-05	0.00217508	OK	TRUE
LOC109100977	negbinomial.size	4.9233e-05	0.00218099	OK	TRUE
LOC109046893	negbinomial.size	4.94336e-05	0.00218732	OK	TRUE
LOC109063063	negbinomial.size	5.03699e-05	0.00222615	OK	TRUE
LOC109058300	negbinomial.size	5.07247e-05	0.00223922	OK	TRUE
ndc1	negbinomial.size	5.0989e-05	0.00224826	OK	TRUE
LOC109085418	negbinomial.size	5.1575e-05	0.00227146	OK	TRUE
LOC109093353	negbinomial.size	5.2025e-05	0.00228861	OK	TRUE
LOC109067075	negbinomial.size	5.26103e-05	0.00231168	OK	TRUE
LOC109098387	negbinomial.size	5.29862e-05	0.0023255	OK	TRUE
LOC109098572	negbinomial.size	5.37115e-05	0.0023546	OK	TRUE
LOC109072670	negbinomial.size	5.38911e-05	0.00235974	OK	TRUE
LOC109108327	negbinomial.size	5.40345e-05	0.00236101	OK	TRUE
LOC122141055	negbinomial.size	5.40447e-05	0.00236101	OK	TRUE
LOC109070639	negbinomial.size	5.42074e-05	0.00236539	OK	TRUE
LOC109105339	negbinomial.size	5.45356e-05	0.0023751	OK	TRUE
LOC109073197	negbinomial.size	5.45554e-05	0.0023751	OK	TRUE
LOC109098187	negbinomial.size	5.48173e-05	0.00238377	OK	TRUE
LOC122146414	negbinomial.size	5.51857e-05	0.00239429	OK	TRUE
LOC122139619	negbinomial.size	5.51381e-05	0.00239429	OK	TRUE
LOC109072910	negbinomial.size	5.65158e-05	0.00244919	OK	TRUE
LOC109084520	negbinomial.size	5.67458e-05	0.00245635	OK	TRUE
LOC109113563	negbinomial.size	5.72977e-05	0.00247741	OK	TRUE
LOC109102318	negbinomial.size	5.74079e-05	0.00247934	OK	TRUE
LOC109099853	negbinomial.size	5.76764e-05	0.00248527	OK	TRUE
LOC109110606	negbinomial.size	5.76514e-05	0.00248527	OK	TRUE
LOC109099306	negbinomial.size	5.79758e-05	0.00249533	OK	TRUE
tcf7l2	negbinomial.size	5.85479e-05	0.00251709	OK	TRUE
ckap4	negbinomial.size	5.86916e-05	0.00252041	OK	TRUE
LOC109047672	negbinomial.size	5.93825e-05	0.00254596	OK	TRUE
LOC122134704	negbinomial.size	5.9421e-05	0.00254596	OK	TRUE
LOC109052487	negbinomial.size	6.03362e-05	0.00258225	OK	TRUE
LOC109060428	negbinomial.size	6.06544e-05	0.00259294	OK	TRUE
LOC109086893	negbinomial.size	6.15596e-05	0.00262867	OK	TRUE
dctn1a	negbinomial.size	6.23765e-05	0.00266056	OK	TRUE
hipk1b	negbinomial.size	6.27198e-05	0.00267219	OK	TRUE
hnrnpa0b	negbinomial.size	6.36867e-05	0.00271033	OK	TRUE
LOC109108771	negbinomial.size	6.43152e-05	0.00273401	OK	TRUE
LOC109097841	negbinomial.size	6.47788e-05	0.00275063	OK	TRUE
commd5	negbinomial.size	6.50036e-05	0.00275709	OK	TRUE
zgc:194209	negbinomial.size	6.61781e-05	0.00280124	OK	TRUE
LOC109098417	negbinomial.size	6.61926e-05	0.00280124	OK	TRUE
cd58	negbinomial.size	6.64501e-05	0.002809	OK	TRUE
LOC109064318	negbinomial.size	6.66218e-05	0.00281312	OK	TRUE
LOC109091660	negbinomial.size	6.82252e-05	0.00287441	OK	TRUE
LOC109105350	negbinomial.size	6.81711e-05	0.00287441	OK	TRUE
setdb2	negbinomial.size	6.83464e-05	0.00287632	OK	TRUE
LOC109103467	negbinomial.size	6.86691e-05	0.00288669	OK	TRUE
LOC109099843	negbinomial.size	6.91431e-05	0.0029034	OK	TRUE
LOC109055094	negbinomial.size	7.15849e-05	0.00299928	OK	TRUE
LOC109046613	negbinomial.size	7.1581e-05	0.00299928	OK	TRUE
LOC109103994	negbinomial.size	7.2515e-05	0.00303489	OK	TRUE
LOC109102253	negbinomial.size	7.31326e-05	0.00305736	OK	TRUE
LOC109063921	negbinomial.size	7.36456e-05	0.00307541	OK	TRUE
gadd45ab	negbinomial.size	7.42029e-05	0.00309521	OK	TRUE
LOC109108113	negbinomial.size	7.4283e-05	0.00309521	OK	TRUE
LOC109099339	negbinomial.size	7.47175e-05	0.00310989	OK	TRUE
LOC109104293	negbinomial.size	7.64858e-05	0.00318	OK	TRUE
LOC109060972	negbinomial.size	7.6712e-05	0.0031859	OK	TRUE
ctnnbip1	negbinomial.size	7.71242e-05	0.00319951	OK	TRUE
LOC109071952	negbinomial.size	7.73703e-05	0.00320621	OK	TRUE
LOC109051577	negbinomial.size	7.80061e-05	0.00322198	OK	TRUE
LOC109085397	negbinomial.size	7.78544e-05	0.00322198	OK	TRUE
gpt	negbinomial.size	7.79294e-05	0.00322198	OK	TRUE
LOC109069202	negbinomial.size	7.83023e-05	0.0032307	OK	TRUE
LOC109106594	negbinomial.size	7.88929e-05	0.00325152	OK	TRUE
LOC109046480	negbinomial.size	7.90138e-05	0.00325297	OK	TRUE
LOC109112326	negbinomial.size	7.91982e-05	0.00325702	OK	TRUE
LOC109085265	negbinomial.size	8.03951e-05	0.00330265	OK	TRUE
LOC109080780	negbinomial.size	8.05503e-05	0.00330544	OK	TRUE
ttf2	negbinomial.size	8.08792e-05	0.00331298	OK	TRUE
LOC109077452	negbinomial.size	8.09089e-05	0.00331298	OK	TRUE
kif13bb	negbinomial.size	8.1395e-05	0.00332928	OK	TRUE
armh2	negbinomial.size	8.16914e-05	0.0033378	OK	TRUE
LOC109095470	negbinomial.size	8.18047e-05	0.00333883	OK	TRUE
LOC109088437	negbinomial.size	8.24053e-05	0.00335972	OK	TRUE
kat6a	negbinomial.size	8.37507e-05	0.00340359	OK	TRUE
LOC109067523	negbinomial.size	8.36119e-05	0.00340359	OK	TRUE
cfap43	negbinomial.size	8.37266e-05	0.00340359	OK	TRUE
LOC109072524	negbinomial.size	8.39177e-05	0.00340672	OK	TRUE
LOC109058487	negbinomial.size	8.48838e-05	0.00342628	OK	TRUE
LOC109045573	negbinomial.size	8.47119e-05	0.00342628	OK	TRUE
LOC109083712	negbinomial.size	8.48952e-05	0.00342628	OK	TRUE
LOC109086004	negbinomial.size	8.50878e-05	0.00342628	OK	TRUE
LOC109056895	negbinomial.size	8.48648e-05	0.00342628	OK	TRUE
LOC109068085	negbinomial.size	8.4976e-05	0.00342628	OK	TRUE
LOC109075001	negbinomial.size	8.51232e-05	0.00342628	OK	TRUE
chd4b	negbinomial.size	8.50693e-05	0.00342628	OK	TRUE
LOC109092667	negbinomial.size	8.61089e-05	0.00346227	OK	TRUE
LOC109106532	negbinomial.size	8.62166e-05	0.00346293	OK	TRUE
LOC109065832	negbinomial.size	8.66979e-05	0.00347857	OK	TRUE
LOC109094333	negbinomial.size	8.69741e-05	0.00348596	OK	TRUE
LOC109088851	negbinomial.size	8.7798e-05	0.00351526	OK	TRUE
atxn2l	negbinomial.size	8.86207e-05	0.00354201	OK	TRUE
LOC109048046	negbinomial.size	8.86531e-05	0.00354201	OK	TRUE
LOC109047545	negbinomial.size	8.93658e-05	0.00356672	OK	TRUE
LOC109072711	negbinomial.size	8.96118e-05	0.00357277	OK	TRUE
LOC109061378	negbinomial.size	9.04024e-05	0.0036005	OK	TRUE
ikbkb	negbinomial.size	9.16389e-05	0.00364518	OK	TRUE
LOC109102998	negbinomial.size	9.17165e-05	0.00364518	OK	TRUE
LOC109105774	negbinomial.size	9.22851e-05	0.00366393	OK	TRUE
LOC109090890	negbinomial.size	9.27793e-05	0.00367772	OK	TRUE
smarcd1	negbinomial.size	9.28265e-05	0.00367772	OK	TRUE
LOC109097413	negbinomial.size	9.41003e-05	0.0037204	OK	TRUE
podxl	negbinomial.size	9.40131e-05	0.0037204	OK	TRUE
micall1b.2	negbinomial.size	9.45138e-05	0.00373285	OK	TRUE
LOC109091441	negbinomial.size	9.54841e-05	0.00376332	OK	TRUE
LOC109072985	negbinomial.size	9.5463e-05	0.00376332	OK	TRUE
LOC109096321	negbinomial.size	9.57796e-05	0.00377105	OK	TRUE
LOC109076664	negbinomial.size	9.59e-05	0.00377187	OK	TRUE
LOC109111929	negbinomial.size	9.62561e-05	0.00378195	OK	TRUE
LOC109084682	negbinomial.size	9.7531e-05	0.00382806	OK	TRUE
LOC109109094	negbinomial.size	9.81026e-05	0.00384651	OK	TRUE
LOC109076799	negbinomial.size	9.84904e-05	0.00385374	OK	TRUE
LOC109050267	negbinomial.size	9.8436e-05	0.00385374	OK	TRUE
LOC109057459	negbinomial.size	9.86202e-05	0.00385484	OK	TRUE
LOC109073564	negbinomial.size	9.93697e-05	0.00387949	OK	TRUE
LOC109104279	negbinomial.size	9.94556e-05	0.00387949	OK	TRUE
LOC109067515	negbinomial.size	0.00010023	0.00390569	OK	TRUE
ercc6l	negbinomial.size	0.000100765	0.00392248	OK	TRUE
LOC109097846	negbinomial.size	0.000101143	0.00392911	OK	TRUE
LOC109110349	negbinomial.size	0.000101081	0.00392911	OK	TRUE
LOC109057564	negbinomial.size	0.000101343	0.00393287	OK	TRUE
LOC109111641	negbinomial.size	0.000101752	0.00394468	OK	TRUE
LOC109083468	negbinomial.size	0.000101909	0.00394673	OK	TRUE
rps18	negbinomial.size	0.000103401	0.00400043	OK	TRUE
bub1	negbinomial.size	0.000103917	0.0040163	OK	TRUE
LOC109083721	negbinomial.size	0.000104562	0.00403708	OK	TRUE
LOC109105831	negbinomial.size	0.000105116	0.00405436	OK	TRUE
LOC122134559	negbinomial.size	0.000105527	0.00406608	OK	TRUE
LOC109065320	negbinomial.size	0.000107448	0.00413589	OK	TRUE
LOC109084501	negbinomial.size	0.000108266	0.00415889	OK	TRUE
LOC109092098	negbinomial.size	0.000108251	0.00415889	OK	TRUE
LOC109073768	negbinomial.size	0.00010914	0.00418824	OK	TRUE
LOC109087336	negbinomial.size	0.000109257	0.00418847	OK	TRUE
LOC109062379	negbinomial.size	0.000109595	0.00419717	OK	TRUE
LOC109044865	negbinomial.size	0.000111408	0.00426233	OK	TRUE
LOC109066160	negbinomial.size	0.000111615	0.00426594	OK	TRUE
LOC109087255	negbinomial.size	0.000112086	0.00427959	OK	TRUE
LOC109059191	negbinomial.size	0.000112305	0.00428364	OK	TRUE
LOC109064500	negbinomial.size	0.000112562	0.00428912	OK	TRUE
LOC109108262	negbinomial.size	0.000112914	0.00429823	OK	TRUE
LOC109069990	negbinomial.size	0.000113149	0.00430286	OK	TRUE
LOC122138948	negbinomial.size	0.000113519	0.00431258	OK	TRUE
LOC109065330	negbinomial.size	0.000113838	0.00432039	OK	TRUE
LOC109103651	negbinomial.size	0.000115778	0.0043896	OK	TRUE
dnaja1	negbinomial.size	0.000116251	0.00440312	OK	TRUE
LOC122142700	negbinomial.size	0.000116598	0.00440745	OK	TRUE
pabpn1l	negbinomial.size	0.000116558	0.00440745	OK	TRUE
LOC109053056	negbinomial.size	0.000117228	0.00442321	OK	TRUE
pign	negbinomial.size	0.000117248	0.00442321	OK	TRUE
ctsla	negbinomial.size	0.000117532	0.00442948	OK	TRUE
LOC109064862	negbinomial.size	0.000118381	0.00445707	OK	TRUE
LOC109055028	negbinomial.size	0.000118553	0.00445911	OK	TRUE
LOC109055232	negbinomial.size	0.000118771	0.00446285	OK	TRUE
LOC109062990	negbinomial.size	0.000119012	0.0044675	OK	TRUE
LOC109074655	negbinomial.size	0.000119859	0.00449484	OK	TRUE
LOC109051458	negbinomial.size	0.000120165	0.00450186	OK	TRUE
LOC109102535	negbinomial.size	0.000120548	0.00451172	OK	TRUE
waca	negbinomial.size	0.00012092	0.00452117	OK	TRUE
ylpm1	negbinomial.size	0.000121557	0.00454053	OK	TRUE
crybg1a	negbinomial.size	0.000124452	0.0046441	OK	TRUE
LOC109087292	negbinomial.size	0.000125159	0.00466588	OK	TRUE
LOC109098613	negbinomial.size	0.000125924	0.00468907	OK	TRUE
LOC109055742	negbinomial.size	0.000126029	0.00468907	OK	TRUE
LOC122145215	negbinomial.size	0.000126744	0.00471104	OK	TRUE
LOC109083513	negbinomial.size	0.000128552	0.00475958	OK	TRUE
LOC109067927	negbinomial.size	0.000128497	0.00475958	OK	TRUE
ywhaqb	negbinomial.size	0.000128462	0.00475958	OK	TRUE
LOC109050030	negbinomial.size	0.000128441	0.00475958	OK	TRUE
LOC109062328	negbinomial.size	0.000128862	0.0047664	OK	TRUE
LOC109083123	negbinomial.size	0.000129212	0.00477466	OK	TRUE
sinhcafl	negbinomial.size	0.000129471	0.00477959	OK	TRUE
LOC109103775	negbinomial.size	0.000130115	0.00479867	OK	TRUE
LOC109095426	negbinomial.size	0.00013065	0.00481371	OK	TRUE
LOC109107161	negbinomial.size	0.000130832	0.00481573	OK	TRUE
LOC109065841	negbinomial.size	0.00013134	0.00482975	OK	TRUE
LOC109077738	negbinomial.size	0.000133852	0.00491154	OK	TRUE
LOC109069876	negbinomial.size	0.000134472	0.00491154	OK	TRUE
LOC122147420	negbinomial.size	0.000134472	0.00491154	OK	TRUE
LOC109084551	negbinomial.size	0.000133952	0.00491154	OK	TRUE
LOC109065335	negbinomial.size	0.000134472	0.00491154	OK	TRUE
LOC109073181	negbinomial.size	0.000134472	0.00491154	OK	TRUE
LOC109104926	negbinomial.size	0.000134472	0.00491154	OK	TRUE
frmd4ba	negbinomial.size	0.000134682	0.00491445	OK	TRUE
LOC109064507	negbinomial.size	0.000134931	0.0049188	OK	TRUE
LOC109073157	negbinomial.size	0.000135333	0.00492874	OK	TRUE
LOC109091997	negbinomial.size	0.000135743	0.00493017	OK	TRUE
LOC109060600	negbinomial.size	0.000135725	0.00493017	OK	TRUE
LOC109056170	negbinomial.size	0.000135763	0.00493017	OK	TRUE
cmtr2	negbinomial.size	0.000136078	0.00493686	OK	TRUE
LOC109093048	negbinomial.size	0.000136222	0.00493736	OK	TRUE
LOC109110630	negbinomial.size	0.000136533	0.00494391	OK	TRUE
LOC122134980	negbinomial.size	0.000137028	0.0049571	OK	TRUE
psme3	negbinomial.size	0.000137295	0.00496201	OK	TRUE
LOC109064345	negbinomial.size	0.000137814	0.00497602	OK	TRUE
LOC109051137	negbinomial.size	0.000138051	0.00497981	OK	TRUE
LOC109113218	negbinomial.size	0.000138288	0.00498363	OK	TRUE
LOC109057470	negbinomial.size	0.000139231	0.00501284	OK	TRUE
LOC109057488	negbinomial.size	0.000143434	0.00515437	OK	TRUE
mfsd2aa	negbinomial.size	0.00014335	0.00515437	OK	TRUE
KEF38-p07	negbinomial.size	0.000144105	0.00517358	OK	TRUE
LOC109082092	negbinomial.size	0.000145033	0.00519399	OK	TRUE
LOC109051794	negbinomial.size	0.000145085	0.00519399	OK	TRUE
map3k7	negbinomial.size	0.000145009	0.00519399	OK	TRUE
LOC109075519	negbinomial.size	0.000147346	0.00526996	OK	TRUE
caprin2	negbinomial.size	0.000148199	0.00529546	OK	TRUE
LOC109091802	negbinomial.size	0.000149969	0.00535365	OK	TRUE
LOC109080064	negbinomial.size	0.000151165	0.00539128	OK	TRUE
LOC109090333	negbinomial.size	0.000151472	0.00539712	OK	TRUE
LOC109083868	negbinomial.size	0.000152024	0.00541172	OK	TRUE
LOC109052803	negbinomial.size	0.000154505	0.00549486	OK	TRUE
LOC109091154	negbinomial.size	0.000154776	0.00549933	OK	TRUE
afg3l1	negbinomial.size	0.000155016	0.00550271	OK	TRUE
LOC109063000	negbinomial.size	0.000156629	0.00555477	OK	TRUE
cep290	negbinomial.size	0.000156969	0.0055616	OK	TRUE
doc2a	negbinomial.size	0.000157434	0.00557288	OK	TRUE
LOC109077829	negbinomial.size	0.000158544	0.00560691	OK	TRUE
LOC109086549	negbinomial.size	0.000158834	0.00561195	OK	TRUE
LOC109061338	negbinomial.size	0.000159348	0.00562485	OK	TRUE
LOC109101724	negbinomial.size	0.00015971	0.0056324	OK	TRUE
LOC109091161	negbinomial.size	0.000160032	0.00563849	OK	TRUE
LOC109110747	negbinomial.size	0.000160604	0.00565336	OK	TRUE
ndufb11	negbinomial.size	0.000161911	0.00569411	OK	TRUE
LOC109064692	negbinomial.size	0.000162719	0.00571719	OK	TRUE
LOC109069609	negbinomial.size	0.000163408	0.00573609	OK	TRUE
LOC109084617	negbinomial.size	0.000165438	0.00580197	OK	TRUE
kdm3b	negbinomial.size	0.000165792	0.00580901	OK	TRUE
LOC122145444	negbinomial.size	0.000166441	0.00581562	OK	TRUE
unc50	negbinomial.size	0.000166212	0.00581562	OK	TRUE
LOC109096460	negbinomial.size	0.000166441	0.00581562	OK	TRUE
LOC109087440	negbinomial.size	0.000168768	0.0058915	OK	TRUE
tktb	negbinomial.size	0.000169037	0.00589544	OK	TRUE
LOC109092574	negbinomial.size	0.000169351	0.00590095	OK	TRUE
arrdc2	negbinomial.size	0.00016996	0.00591674	OK	TRUE
baz2a	negbinomial.size	0.000170503	0.00592474	OK	TRUE
LOC109096502	negbinomial.size	0.000170375	0.00592474	OK	TRUE
LOC109049779	negbinomial.size	0.000171078	0.00593927	OK	TRUE
LOC122148168	negbinomial.size	0.000173715	0.00601427	OK	TRUE
LOC109094155	negbinomial.size	0.000173603	0.00601427	OK	TRUE
LOC109063271	negbinomial.size	0.000173593	0.00601427	OK	TRUE
zgc:114123	negbinomial.size	0.000174742	0.00604431	OK	TRUE
LOC109073039	negbinomial.size	0.00017569	0.00607156	OK	TRUE
LOC109087127	negbinomial.size	0.000176024	0.00607384	OK	TRUE
LOC109099360	negbinomial.size	0.000176077	0.00607384	OK	TRUE
LOC109095666	negbinomial.size	0.000176323	0.0060768	OK	TRUE
LOC109100783	negbinomial.size	0.000176781	0.00608153	OK	TRUE
LOC109046611	negbinomial.size	0.00017664	0.00608153	OK	TRUE
LOC109075735	negbinomial.size	0.000177783	0.00610491	OK	TRUE
LOC109105814	negbinomial.size	0.000177751	0.00610491	OK	TRUE
LOC109095208	negbinomial.size	0.000178722	0.00613158	OK	TRUE
LOC109112303	negbinomial.size	0.000178898	0.00613207	OK	TRUE
oip5	negbinomial.size	0.000179756	0.00615593	OK	TRUE
LOC109045062	negbinomial.size	0.000179984	0.00615814	OK	TRUE
LOC109096392	negbinomial.size	0.00018207	0.00622117	OK	TRUE
LOC109054476	negbinomial.size	0.000182154	0.00622117	OK	TRUE
LOC122137426	negbinomial.size	0.000182781	0.00623694	OK	TRUE
LOC109110238	negbinomial.size	0.000183996	0.00627276	OK	TRUE
LOC109053820	negbinomial.size	0.000184638	0.00628897	OK	TRUE
LOC109106787	negbinomial.size	0.000184997	0.00629556	OK	TRUE
LOC109066437	negbinomial.size	0.000185639	0.00631172	OK	TRUE
LOC109081655	negbinomial.size	0.000186322	0.00632359	OK	TRUE
LOC109065248	negbinomial.size	0.000186236	0.00632359	OK	TRUE
bod1l1	negbinomial.size	0.000187581	0.00636063	OK	TRUE
LOC109101773	negbinomial.size	0.000188327	0.00638022	OK	TRUE
LOC109112777	negbinomial.size	0.000188502	0.00638043	OK	TRUE
LOC109049789	negbinomial.size	0.000189044	0.00639307	OK	TRUE
LOC109092917	negbinomial.size	0.000189924	0.0064171	OK	TRUE
prkg1a	negbinomial.size	0.000190657	0.00643611	OK	TRUE
LOC109060969	negbinomial.size	0.000193331	0.00652057	OK	TRUE
lrp6	negbinomial.size	0.000193868	0.00652705	OK	TRUE
LOC109112620	negbinomial.size	0.000193833	0.00652705	OK	TRUE
LOC109079318	negbinomial.size	0.000196196	0.00659956	OK	TRUE
LOC109104954	negbinomial.size	0.00019748	0.00663686	OK	TRUE
gclc	negbinomial.size	0.000199099	0.00668535	OK	TRUE
LOC109092677	negbinomial.size	0.000200732	0.00672824	OK	TRUE
LOC109110660	negbinomial.size	0.000200573	0.00672824	OK	TRUE
LOC109061674	negbinomial.size	0.000201826	0.00675635	OK	TRUE
LOC109045185	negbinomial.size	0.000202105	0.00675635	OK	TRUE
LOC109069944	negbinomial.size	0.00020198	0.00675635	OK	TRUE
LOC109091575	negbinomial.size	0.000202897	0.00677685	OK	TRUE
hnrnpa0l	negbinomial.size	0.000204151	0.0068075	OK	TRUE
LOC109058791	negbinomial.size	0.000204175	0.0068075	OK	TRUE
paqr3b	negbinomial.size	0.000205159	0.00683431	OK	TRUE
LOC109082279	negbinomial.size	0.000205847	0.00685121	OK	TRUE
LOC109098641	negbinomial.size	0.000206748	0.00687515	OK	TRUE
adipor2	negbinomial.size	0.000208279	0.00691393	OK	TRUE
LOC109095936	negbinomial.size	0.000208135	0.00691393	OK	TRUE
LOC109096190	negbinomial.size	0.000209146	0.00692449	OK	TRUE
chsy1	negbinomial.size	0.000209111	0.00692449	OK	TRUE
churc1	negbinomial.size	0.000208999	0.00692449	OK	TRUE
LOC109098535	negbinomial.size	0.000211293	0.00698946	OK	TRUE
si:zfos-943e10.1	negbinomial.size	0.000212336	0.00701782	OK	TRUE
slc7a1b	negbinomial.size	0.000212587	0.00702001	OK	TRUE
LOC122146592	negbinomial.size	0.000214294	0.00706406	OK	TRUE
gtf3c6	negbinomial.size	0.000214226	0.00706406	OK	TRUE
LOC109085896	negbinomial.size	0.000215031	0.0070822	OK	TRUE
LOC109047720	negbinomial.size	0.000215731	0.00709412	OK	TRUE
arhgap45b	negbinomial.size	0.000215768	0.00709412	OK	TRUE
LOC122138425	negbinomial.size	0.000216833	0.00712297	OK	TRUE
LOC109113845	negbinomial.size	0.000217727	0.00714429	OK	TRUE
slc25a34	negbinomial.size	0.00021786	0.00714429	OK	TRUE
LOC109051792	negbinomial.size	0.000219902	0.00720504	OK	TRUE
glrx3	negbinomial.size	0.000220895	0.0072313	OK	TRUE
LOC109070364	negbinomial.size	0.000222742	0.00727613	OK	TRUE
LOC109111778	negbinomial.size	0.00022284	0.00727613	OK	TRUE
LOC109112226	negbinomial.size	0.000222459	0.00727613	OK	TRUE
LOC109057261	negbinomial.size	0.000224214	0.00731466	OK	TRUE
rgl1	negbinomial.size	0.00022468	0.00732357	OK	TRUE
uros	negbinomial.size	0.000226003	0.00736036	OK	TRUE
LOC109053943	negbinomial.size	0.000229917	0.00746217	OK	TRUE
LOC109110573	negbinomial.size	0.000229635	0.00746217	OK	TRUE
LOC122134101	negbinomial.size	0.000229917	0.00746217	OK	TRUE
csrnp2	negbinomial.size	0.000229917	0.00746217	OK	TRUE
LOC109104220	negbinomial.size	0.000230799	0.00748438	OK	TRUE
LOC109086249	negbinomial.size	0.000231888	0.00751009	OK	TRUE
LOC109063605	negbinomial.size	0.000231989	0.00751009	OK	TRUE
spdl1	negbinomial.size	0.00023657	0.00765187	OK	TRUE
LOC109058562	negbinomial.size	0.00023725	0.00766732	OK	TRUE
LOC109058790	negbinomial.size	0.000239253	0.00772546	OK	TRUE
LOC109074490	negbinomial.size	0.000239532	0.00772786	OK	TRUE
gm2a	negbinomial.size	0.000242928	0.00783077	OK	TRUE
camsap3	negbinomial.size	0.00024584	0.00791789	OK	TRUE
kiaa1191	negbinomial.size	0.000246313	0.00792638	OK	TRUE
LOC109108129	negbinomial.size	0.000246756	0.0079339	OK	TRUE
LOC109087310	negbinomial.size	0.000247637	0.00795546	OK	TRUE
LOC109090360	negbinomial.size	0.000247985	0.0079599	OK	TRUE
LOC109056821	negbinomial.size	0.000248636	0.00797402	OK	TRUE
ca22h19orf44	negbinomial.size	0.000250564	0.00802358	OK	TRUE
LOC109086512	negbinomial.size	0.000250605	0.00802358	OK	TRUE
LOC109097648	negbinomial.size	0.000252197	0.0080643	OK	TRUE
LOC109102711	negbinomial.size	0.000252302	0.0080643	OK	TRUE
flrt2	negbinomial.size	0.000254195	0.00811795	OK	TRUE
LOC109085199	negbinomial.size	0.000257398	0.00821332	OK	TRUE
LOC109065520	negbinomial.size	0.000258954	0.00825602	OK	TRUE
LOC109091383	negbinomial.size	0.000259899	0.00827918	OK	TRUE
LOC109096109	negbinomial.size	0.000261731	0.00833053	OK	TRUE
LOC109106157	negbinomial.size	0.000262702	0.00835442	OK	TRUE
LOC109045953	negbinomial.size	0.000263184	0.00836273	OK	TRUE
irgf1	negbinomial.size	0.000263775	0.00837446	OK	TRUE
LOC109053150	negbinomial.size	0.000266482	0.00844624	OK	TRUE
LOC109065037	negbinomial.size	0.000266349	0.00844624	OK	TRUE
LOC109109561	negbinomial.size	0.000267693	0.00847753	OK	TRUE
gnptab	negbinomial.size	0.000269229	0.00851907	OK	TRUE
LOC109057293	negbinomial.size	0.000269791	0.00852971	OK	TRUE
LOC109097919	negbinomial.size	0.000270408	0.00853638	OK	TRUE
mepcea	negbinomial.size	0.000270678	0.00853638	OK	TRUE
LOC109109889	negbinomial.size	0.000270671	0.00853638	OK	TRUE
LOC109060881	negbinomial.size	0.000271525	0.00855598	OK	TRUE
mier3a	negbinomial.size	0.000273927	0.00861868	OK	TRUE
LOC122135058	negbinomial.size	0.00027397	0.00861868	OK	TRUE
LOC109098602	negbinomial.size	0.000274497	0.0086281	OK	TRUE
LOC109080325	negbinomial.size	0.000275624	0.00865633	OK	TRUE
LOC109093684	negbinomial.size	0.000277937	0.00870732	OK	TRUE
LOC109093111	negbinomial.size	0.000277787	0.00870732	OK	TRUE
LOC109109579	negbinomial.size	0.000277593	0.00870732	OK	TRUE
LOC109112193	negbinomial.size	0.000284727	0.00890531	OK	TRUE
tmem184a	negbinomial.size	0.000284553	0.00890531	OK	TRUE
lama1	negbinomial.size	0.000285802	0.00893155	OK	TRUE
LOC109060282	negbinomial.size	0.000286854	0.00894964	OK	TRUE
LOC109047715	negbinomial.size	0.000286791	0.00894964	OK	TRUE
LOC109056956	negbinomial.size	0.0002888	0.00899554	OK	TRUE
LOC109056361	negbinomial.size	0.000288712	0.00899554	OK	TRUE
LOC109054951	negbinomial.size	0.000289873	0.00902155	OK	TRUE
LOC109095954	negbinomial.size	0.000290539	0.00903484	OK	TRUE
LOC109102322	negbinomial.size	0.000291701	0.00906356	OK	TRUE
LOC109061506	negbinomial.size	0.00029215	0.00907007	OK	TRUE
LOC109108575	negbinomial.size	0.000293049	0.00909053	OK	TRUE
mknk2a	negbinomial.size	0.000297914	0.00921217	OK	TRUE
LOC109092941	negbinomial.size	0.000297744	0.00921217	OK	TRUE
tpd52l2b	negbinomial.size	0.000297944	0.00921217	OK	TRUE
LOC109075765	negbinomial.size	0.000297599	0.00921217	OK	TRUE
LOC109095774	negbinomial.size	0.000298798	0.00923104	OK	TRUE
LOC109083292	negbinomial.size	0.000299715	0.00925182	OK	TRUE
dctd	negbinomial.size	0.000300164	0.00925814	OK	TRUE
LOC109110256	negbinomial.size	0.000301811	0.00929667	OK	TRUE
lysmd3	negbinomial.size	0.000302149	0.00929667	OK	TRUE
bicra	negbinomial.size	0.000301965	0.00929667	OK	TRUE
LOC109082151	negbinomial.size	0.000302743	0.00930737	OK	TRUE
LOC109079819	negbinomial.size	0.00030358	0.00932553	OK	TRUE
LOC109090288	negbinomial.size	0.000304223	0.00933016	OK	TRUE
LOC109108738	negbinomial.size	0.000304193	0.00933016	OK	TRUE
LOC109092914	negbinomial.size	0.000305431	0.00935963	OK	TRUE
LOC109103484	negbinomial.size	0.000311244	0.00953007	OK	TRUE
cbsb	negbinomial.size	0.000313519	0.00959197	OK	TRUE
LOC109044981	negbinomial.size	0.000315456	0.00964343	OK	TRUE
LOC109102125	negbinomial.size	0.000318783	0.00973727	OK	TRUE
LOC109113303	negbinomial.size	0.000319612	0.00975474	OK	TRUE
LOC109088209	negbinomial.size	0.000321279	0.00979772	OK	TRUE
LOC122135897	negbinomial.size	0.000321549	0.00979805	OK	TRUE
LOC109051958	negbinomial.size	0.000322522	0.00981982	OK	TRUE
LOC109081028	negbinomial.size	0.000323146	0.0098309	OK	TRUE
LOC109103253	negbinomial.size	0.000325088	0.00988205	OK	TRUE
LOC109079266	negbinomial.size	0.000325598	0.00988938	OK	TRUE
LOC109054051	negbinomial.size	0.000325851	0.00988938	OK	TRUE
LOC109087613	negbinomial.size	0.000326386	0.00989766	OK	TRUE
LOC109076847	negbinomial.size	0.000328468	0.00995284	OK	TRUE
