# Supplementary material for: Single-Nucleus RNA Sequencing Reveals the Transcriptome Profiling of Ovarian Cells in Adolescent Cyprinus carpio
Source: Animals (Basel). 2024 Nov 13;14(22):3263. doi: 10.3390/ani14223263 (PMC11591389; doi:10.3390/ani14223263)
Supplement: Supplementary file 1 [file animals-14-03263-s001.zip › Supplementary File/Table S4. Dynamic expression genes during the granulosa cell development.xlsx]

## Sheet: Sheet1
Gene_Short_Name	Family	p-val	q-value	Status	Use_for_ordering
LOC122147444	negbinomial.size	0	0	OK	TRUE
LOC109089066	negbinomial.size	1.08313e-252	9.82942e-250	OK	TRUE
ctnna2	negbinomial.size	3.91773e-216	2.37023e-213	OK	TRUE
KEF38-r01	negbinomial.size	1.57298e-208	7.13739e-206	OK	TRUE
LOC109061229	negbinomial.size	7.00115e-157	2.54142e-154	OK	TRUE
si:dkey-211g8.8	negbinomial.size	3.89698e-155	1.17884e-152	OK	TRUE
LOC109071450	negbinomial.size	2.69977e-140	7.00011e-138	OK	TRUE
podxl	negbinomial.size	1.81309e-137	4.11346e-135	OK	TRUE
LOC109080050	negbinomial.size	2.91549e-137	5.87956e-135	OK	TRUE
LOC109055128	negbinomial.size	1.56935e-121	2.84837e-119	OK	TRUE
LOC109051885	negbinomial.size	3.00066e-113	4.95109e-111	OK	TRUE
LOC109113089	negbinomial.size	1.0414e-108	1.57511e-106	OK	TRUE
LOC109087255	negbinomial.size	1.23515e-105	1.72447e-103	OK	TRUE
LOC109099237	negbinomial.size	8.8375e-92	1.14572e-89	OK	TRUE
LOC109096391	negbinomial.size	2.77953e-88	3.36323e-86	OK	TRUE
LOC109104568	negbinomial.size	4.18781e-87	4.75054e-85	OK	TRUE
LOC109103929	negbinomial.size	9.28458e-85	9.91265e-83	OK	TRUE
LOC109066226	negbinomial.size	3.55682e-84	3.58646e-82	OK	TRUE
LOC109046463	negbinomial.size	1.84269e-83	1.76025e-81	OK	TRUE
LOC122138730	negbinomial.size	4.67096e-81	4.23889e-79	OK	TRUE
LOC109071622	negbinomial.size	2.23697e-80	1.93338e-78	OK	TRUE
si:dkeyp-118h9.7	negbinomial.size	5.26191e-75	4.34108e-73	OK	TRUE
LOC109113744	negbinomial.size	2.56231e-74	2.022e-72	OK	TRUE
myo9b	negbinomial.size	1.17026e-73	8.85012e-72	OK	TRUE
LOC109098767	negbinomial.size	2.10036e-71	1.52486e-69	OK	TRUE
LOC109082618	negbinomial.size	7.99652e-69	5.58218e-67	OK	TRUE
LOC122142432	negbinomial.size	1.13679e-68	7.64174e-67	OK	TRUE
LOC109092695	negbinomial.size	2.90692e-68	1.88431e-66	OK	TRUE
LOC109050796	negbinomial.size	3.73311e-68	2.33641e-66	OK	TRUE
wt1a	negbinomial.size	4.281e-68	2.59e-66	OK	TRUE
LOC109093387	negbinomial.size	5.00428e-68	2.92993e-66	OK	TRUE
LOC109055822	negbinomial.size	2.71592e-67	1.54044e-65	OK	TRUE
LOC109090840	negbinomial.size	1.63564e-65	8.99603e-64	OK	TRUE
LOC109094865	negbinomial.size	6.87156e-65	3.6682e-63	OK	TRUE
LOC109089912	negbinomial.size	9.027e-63	4.68114e-61	OK	TRUE
col12a1a	negbinomial.size	4.2323e-58	2.13378e-56	OK	TRUE
cntn5	negbinomial.size	8.94673e-58	4.38873e-56	OK	TRUE
LOC109055439	negbinomial.size	4.04095e-55	1.93009e-53	OK	TRUE
KEF38-p10	negbinomial.size	7.87927e-54	3.66689e-52	OK	TRUE
slc4a4a	negbinomial.size	9.85555e-54	4.47196e-52	OK	TRUE
LOC109101141	negbinomial.size	5.49188e-53	2.43116e-51	OK	TRUE
ptprsa	negbinomial.size	1.27495e-52	5.50962e-51	OK	TRUE
LOC109092290	negbinomial.size	4.64275e-51	1.93125e-49	OK	TRUE
LOC109073305	negbinomial.size	4.68182e-51	1.93125e-49	OK	TRUE
lgals17	negbinomial.size	1.4827e-50	5.98023e-49	OK	TRUE
fshr	negbinomial.size	2.52576e-46	9.96577e-45	OK	TRUE
LOC109063857	negbinomial.size	1.70102e-45	6.56882e-44	OK	TRUE
LOC109054524	negbinomial.size	2.93089e-45	1.10824e-43	OK	TRUE
col6a4a	negbinomial.size	3.41994e-45	1.26677e-43	OK	TRUE
LOC109051346	negbinomial.size	1.34487e-44	4.88189e-43	OK	TRUE
LOC109057465	negbinomial.size	6.77796e-44	2.41216e-42	OK	TRUE
greb1	negbinomial.size	8.45112e-44	2.94977e-42	OK	TRUE
LOC122143992	negbinomial.size	1.06251e-42	3.6386e-41	OK	TRUE
LOC109109422	negbinomial.size	5.36538e-42	1.80337e-40	OK	TRUE
LOC109094245	negbinomial.size	9.33834e-42	3.08165e-40	OK	TRUE
sox6	negbinomial.size	1.09247e-41	3.54076e-40	OK	TRUE
col1a2	negbinomial.size	2.95801e-41	9.41894e-40	OK	TRUE
LOC109110193	negbinomial.size	6.43462e-41	2.01359e-39	OK	TRUE
LOC109065293	negbinomial.size	1.03846e-40	3.19458e-39	OK	TRUE
col4a4	negbinomial.size	1.43739e-40	4.34809e-39	OK	TRUE
LOC122138418	negbinomial.size	2.30241e-40	6.85062e-39	OK	TRUE
LOC109061071	negbinomial.size	7.84656e-39	2.29702e-37	OK	TRUE
LOC122137497	negbinomial.size	8.08195e-38	2.32837e-36	OK	TRUE
LOC109081757	negbinomial.size	1.10429e-37	3.13171e-36	OK	TRUE
KEF38-r02	negbinomial.size	1.288e-37	3.59648e-36	OK	TRUE
tns2a	negbinomial.size	5.51823e-37	1.51751e-35	OK	TRUE
LOC109108386	negbinomial.size	8.23448e-37	2.23068e-35	OK	TRUE
LOC109069051	negbinomial.size	3.0494e-36	8.13921e-35	OK	TRUE
LOC109109064	negbinomial.size	1.9544e-35	5.14092e-34	OK	TRUE
LOC109088857	negbinomial.size	3.30814e-35	8.57755e-34	OK	TRUE
LOC109057888	negbinomial.size	1.16946e-34	2.98953e-33	OK	TRUE
LOC109062260	negbinomial.size	1.3093e-34	3.30052e-33	OK	TRUE
LOC109094866	negbinomial.size	1.44636e-34	3.59608e-33	OK	TRUE
flnb	negbinomial.size	1.48878e-34	3.65154e-33	OK	TRUE
LOC109102016	negbinomial.size	2.05434e-34	4.97151e-33	OK	TRUE
LOC109098739	negbinomial.size	2.97538e-34	7.10567e-33	OK	TRUE
LOC109062456	negbinomial.size	4.40696e-34	1.03878e-32	OK	TRUE
LOC109058642	negbinomial.size	6.18145e-34	1.43837e-32	OK	TRUE
bnc2	negbinomial.size	1.10731e-33	2.54401e-32	OK	TRUE
LOC109080143	negbinomial.size	6.94015e-33	1.57455e-31	OK	TRUE
KEF38-p07	negbinomial.size	1.99357e-32	4.46708e-31	OK	TRUE
LOC109073232	negbinomial.size	3.96633e-32	8.77914e-31	OK	TRUE
LOC109084188	negbinomial.size	4.57098e-32	9.99559e-31	OK	TRUE
etnk1	negbinomial.size	5.67834e-32	1.22693e-30	OK	TRUE
LOC109108886	negbinomial.size	1.1136e-31	2.37786e-30	OK	TRUE
LOC109111058	negbinomial.size	4.14883e-31	8.75595e-30	OK	TRUE
LOC109062092	negbinomial.size	6.98326e-31	1.45685e-29	OK	TRUE
plekhg4	negbinomial.size	7.78979e-31	1.60664e-29	OK	TRUE
LOC109057157	negbinomial.size	1.19142e-30	2.4297e-29	OK	TRUE
LOC109054320	negbinomial.size	2.07572e-30	4.18603e-29	OK	TRUE
LOC109098225	negbinomial.size	3.74003e-30	7.45951e-29	OK	TRUE
LOC109108578	negbinomial.size	5.87442e-30	1.15892e-28	OK	TRUE
LOC122134674	negbinomial.size	7.43923e-30	1.45185e-28	OK	TRUE
LOC109108513	negbinomial.size	8.93796e-30	1.72579e-28	OK	TRUE
LOC109106336	negbinomial.size	1.11182e-29	2.12416e-28	OK	TRUE
LOC109099548	negbinomial.size	5.0797e-29	9.60381e-28	OK	TRUE
sema3b	negbinomial.size	9.5298e-29	1.78315e-27	OK	TRUE
LOC109070058	negbinomial.size	1.24717e-28	2.30982e-27	OK	TRUE
LOC109053195	negbinomial.size	3.2592e-28	5.9752e-27	OK	TRUE
LOC122133948	negbinomial.size	3.31111e-28	6.00967e-27	OK	TRUE
LOC109046464	negbinomial.size	3.63812e-28	6.5378e-27	OK	TRUE
LOC109054564	negbinomial.size	7.24244e-28	1.28873e-26	OK	TRUE
LOC109057838	negbinomial.size	1.30182e-27	2.29399e-26	OK	TRUE
pcdh1b	negbinomial.size	1.50252e-27	2.59825e-26	OK	TRUE
LOC109094559	negbinomial.size	1.50312e-27	2.59825e-26	OK	TRUE
col6a3	negbinomial.size	1.72716e-27	2.95735e-26	OK	TRUE
LOC109102610	negbinomial.size	2.00572e-27	3.40222e-26	OK	TRUE
LOC109056787	negbinomial.size	3.88343e-27	6.52632e-26	OK	TRUE
LOC109056560	negbinomial.size	4.08152e-27	6.7963e-26	OK	TRUE
ptprma	negbinomial.size	7.26887e-27	1.19936e-25	OK	TRUE
LOC109066380	negbinomial.size	8.48638e-27	1.38764e-25	OK	TRUE
sema3ab	negbinomial.size	8.80308e-27	1.42657e-25	OK	TRUE
LOC109052306	negbinomial.size	1.11442e-26	1.78997e-25	OK	TRUE
LOC122141248	negbinomial.size	1.57374e-26	2.50556e-25	OK	TRUE
LOC109059989	negbinomial.size	2.43443e-26	3.84216e-25	OK	TRUE
LOC109063364	negbinomial.size	2.45938e-26	3.84809e-25	OK	TRUE
LOC109095683	negbinomial.size	3.23398e-26	5.01681e-25	OK	TRUE
LOC109060312	negbinomial.size	4.22234e-26	6.49454e-25	OK	TRUE
LOC109084940	negbinomial.size	5.41313e-26	8.25616e-25	OK	TRUE
LOC109104172	negbinomial.size	2.36374e-25	3.56773e-24	OK	TRUE
LOC109060593	negbinomial.size	2.37848e-25	3.56773e-24	OK	TRUE
kiaa1522	negbinomial.size	2.88778e-25	4.29616e-24	OK	TRUE
LOC122138691	negbinomial.size	4.37798e-25	6.42331e-24	OK	TRUE
LOC109051060	negbinomial.size	4.38837e-25	6.42331e-24	OK	TRUE
LOC109058638	negbinomial.size	6.89184e-25	1.0007e-23	OK	TRUE
LOC109063583	negbinomial.size	7.9658e-25	1.14745e-23	OK	TRUE
camkva	negbinomial.size	9.84628e-25	1.40717e-23	OK	TRUE
LOC109054342	negbinomial.size	1.04353e-24	1.4797e-23	OK	TRUE
LOC109062300	negbinomial.size	1.57501e-24	2.21601e-23	OK	TRUE
LOC109064115	negbinomial.size	2.26024e-24	3.15565e-23	OK	TRUE
col28a2b	negbinomial.size	2.3041e-24	3.19233e-23	OK	TRUE
LOC109066045	negbinomial.size	2.37264e-24	3.26237e-23	OK	TRUE
LOC109065737	negbinomial.size	2.51058e-24	3.4261e-23	OK	TRUE
LOC109060391	negbinomial.size	2.54877e-24	3.45226e-23	OK	TRUE
LOC122143736	negbinomial.size	2.85129e-24	3.8334e-23	OK	TRUE
LOC109109927	negbinomial.size	4.72381e-24	6.3042e-23	OK	TRUE
LOC109099366	negbinomial.size	4.88817e-24	6.47594e-23	OK	TRUE
LOC109105329	negbinomial.size	8.65062e-24	1.13774e-22	OK	TRUE
LOC109052383	negbinomial.size	1.1218e-23	1.4648e-22	OK	TRUE
tenm2b	negbinomial.size	1.75325e-23	2.27297e-22	OK	TRUE
LOC109047527	negbinomial.size	1.83751e-23	2.36531e-22	OK	TRUE
LOC109068812	negbinomial.size	2.91284e-23	3.72311e-22	OK	TRUE
LOC109063041	negbinomial.size	3.26411e-23	4.14291e-22	OK	TRUE
igfbp5b	negbinomial.size	4.83892e-23	6.09906e-22	OK	TRUE
LOC109073893	negbinomial.size	5.04229e-23	6.31156e-22	OK	TRUE
LOC109106337	negbinomial.size	7.68127e-23	9.54898e-22	OK	TRUE
LOC109062285	negbinomial.size	1.05523e-22	1.30289e-21	OK	TRUE
LOC109064031	negbinomial.size	1.16468e-22	1.4283e-21	OK	TRUE
LOC109057078	negbinomial.size	2.13325e-22	2.59855e-21	OK	TRUE
LOC109057892	negbinomial.size	2.78654e-22	3.37172e-21	OK	TRUE
LOC109094537	negbinomial.size	2.82646e-22	3.39737e-21	OK	TRUE
LOC122140625	negbinomial.size	5.26142e-22	6.28255e-21	OK	TRUE
LOC109044817	negbinomial.size	6.60985e-22	7.84109e-21	OK	TRUE
LOC109106933	negbinomial.size	1.00434e-21	1.18369e-20	OK	TRUE
LOC109045885	negbinomial.size	1.54704e-21	1.81153e-20	OK	TRUE
rab6ba	negbinomial.size	1.92625e-21	2.24112e-20	OK	TRUE
herc5.4	negbinomial.size	2.18059e-21	2.51126e-20	OK	TRUE
LOC109112132	negbinomial.size	2.18611e-21	2.51126e-20	OK	TRUE
LOC109095615	negbinomial.size	2.38262e-21	2.71979e-20	OK	TRUE
sec16b	negbinomial.size	4.50286e-21	5.10793e-20	OK	TRUE
LOC109063642	negbinomial.size	5.00797e-21	5.64563e-20	OK	TRUE
LOC122146693	negbinomial.size	6.45031e-21	7.22673e-20	OK	TRUE
LOC109084499	negbinomial.size	7.46493e-21	8.31218e-20	OK	TRUE
LOC109060187	negbinomial.size	8.10018e-21	8.96453e-20	OK	TRUE
lef1	negbinomial.size	8.8896e-21	9.77856e-20	OK	TRUE
LOC109056195	negbinomial.size	1.18264e-20	1.28745e-19	OK	TRUE
LOC109112054	negbinomial.size	1.18459e-20	1.28745e-19	OK	TRUE
LOC109059352	negbinomial.size	1.61881e-20	1.7489e-19	OK	TRUE
LOC109091023	negbinomial.size	1.95684e-20	2.10157e-19	OK	TRUE
LOC109075783	negbinomial.size	2.09742e-20	2.23931e-19	OK	TRUE
LOC109105043	negbinomial.size	2.76094e-20	2.93047e-19	OK	TRUE
LOC109047804	negbinomial.size	3.34981e-20	3.53483e-19	OK	TRUE
LOC109095613	negbinomial.size	3.50338e-20	3.67551e-19	OK	TRUE
LOC109087167	negbinomial.size	4.16065e-20	4.33999e-19	OK	TRUE
LOC109046603	negbinomial.size	4.70991e-20	4.88485e-19	OK	TRUE
LOC109085223	negbinomial.size	4.75489e-20	4.90348e-19	OK	TRUE
notch3	negbinomial.size	5.6899e-20	5.83456e-19	OK	TRUE
nrarpa	negbinomial.size	7.15132e-20	7.25119e-19	OK	TRUE
LOC109099432	negbinomial.size	7.11313e-20	7.25119e-19	OK	TRUE
LOC109092328	negbinomial.size	9.00355e-20	9.07858e-19	OK	TRUE
LOC122138712	negbinomial.size	2.08107e-19	2.08682e-18	OK	TRUE
slc7a5	negbinomial.size	2.29453e-19	2.28823e-18	OK	TRUE
LOC109083314	negbinomial.size	2.34676e-19	2.32753e-18	OK	TRUE
LOC109108885	negbinomial.size	3.12202e-19	3.0796e-18	OK	TRUE
LOC109081955	negbinomial.size	3.97296e-19	3.89779e-18	OK	TRUE
LOC109082382	negbinomial.size	4.11649e-19	4.0169e-18	OK	TRUE
LOC109081073	negbinomial.size	4.21606e-19	4.09206e-18	OK	TRUE
lamb2l	negbinomial.size	4.70808e-19	4.5453e-18	OK	TRUE
LOC109095382	negbinomial.size	4.75084e-19	4.56232e-18	OK	TRUE
mcama	negbinomial.size	5.23289e-19	4.99879e-18	OK	TRUE
LOC109087208	negbinomial.size	5.74913e-19	5.46318e-18	OK	TRUE
LOC109110472	negbinomial.size	8.46644e-19	8.00343e-18	OK	TRUE
LOC109091581	negbinomial.size	1.1709e-18	1.10113e-17	OK	TRUE
LOC109065015	negbinomial.size	1.65928e-18	1.55237e-17	OK	TRUE
LOC122136444	negbinomial.size	1.76235e-18	1.64034e-17	OK	TRUE
LOC109095573	negbinomial.size	2.00202e-18	1.85391e-17	OK	TRUE
plxna3	negbinomial.size	2.532e-18	2.33279e-17	OK	TRUE
LOC109070803	negbinomial.size	3.0448e-18	2.79107e-17	OK	TRUE
LOC122133881	negbinomial.size	3.22748e-18	2.94366e-17	OK	TRUE
LOC109094745	negbinomial.size	3.70951e-18	3.36638e-17	OK	TRUE
tgfbr3	negbinomial.size	4.13588e-18	3.73464e-17	OK	TRUE
si:ch211-225b11.1	negbinomial.size	4.36853e-18	3.92519e-17	OK	TRUE
LOC109071943	negbinomial.size	4.76708e-18	4.2622e-17	OK	TRUE
adamts6	negbinomial.size	5.59351e-18	4.97657e-17	OK	TRUE
LOC109083133	negbinomial.size	5.76801e-18	5.1068e-17	OK	TRUE
zbtb16a	negbinomial.size	6.8546e-18	6.03937e-17	OK	TRUE
LOC109082621	negbinomial.size	9.25021e-18	8.11069e-17	OK	TRUE
LOC109070562	negbinomial.size	1.23568e-17	1.07825e-16	OK	TRUE
fdxr	negbinomial.size	1.34365e-17	1.16686e-16	OK	TRUE
LOC109072467	negbinomial.size	1.83892e-17	1.58935e-16	OK	TRUE
LOC109088671	negbinomial.size	1.85296e-17	1.5939e-16	OK	TRUE
rnf213b	negbinomial.size	1.98309e-17	1.69779e-16	OK	TRUE
bmp7b	negbinomial.size	2.82143e-17	2.40418e-16	OK	TRUE
helz2a	negbinomial.size	2.95086e-17	2.50272e-16	OK	TRUE
LOC109094458	negbinomial.size	3.24874e-17	2.74254e-16	OK	TRUE
ccl19a.1	negbinomial.size	3.54249e-17	2.97667e-16	OK	TRUE
LOC109090226	negbinomial.size	3.61299e-17	3.02192e-16	OK	TRUE
si:ch211-152f22.4	negbinomial.size	3.72153e-17	3.09843e-16	OK	TRUE
LOC109084501	negbinomial.size	6.41431e-17	5.30127e-16	OK	TRUE
LOC109086786	negbinomial.size	6.45499e-17	5.30127e-16	OK	TRUE
pamr1b	negbinomial.size	6.4444e-17	5.30127e-16	OK	TRUE
nanos1	negbinomial.size	6.77693e-17	5.5406e-16	OK	TRUE
LOC109047946	negbinomial.size	6.97328e-17	5.67556e-16	OK	TRUE
LOC122138650	negbinomial.size	7.18086e-17	5.81842e-16	OK	TRUE
LOC109065936	negbinomial.size	7.25128e-17	5.84937e-16	OK	TRUE
col1a1b	negbinomial.size	7.5944e-17	6.09176e-16	OK	TRUE
LOC109090552	negbinomial.size	7.61889e-17	6.09176e-16	OK	TRUE
LOC109070529	negbinomial.size	9.90661e-17	7.88618e-16	OK	TRUE
LOC109096824	negbinomial.size	1.01151e-16	8.01699e-16	OK	TRUE
LOC109108335	negbinomial.size	1.0304e-16	8.13119e-16	OK	TRUE
LOC122139840	negbinomial.size	1.11127e-16	8.73142e-16	OK	TRUE
LOC109106103	negbinomial.size	1.1681e-16	9.13837e-16	OK	TRUE
pear1	negbinomial.size	1.20116e-16	9.3567e-16	OK	TRUE
LOC109099814	negbinomial.size	1.53798e-16	1.19292e-15	OK	TRUE
LOC109076080	negbinomial.size	1.67893e-16	1.29671e-15	OK	TRUE
LOC109048459	negbinomial.size	1.78414e-16	1.37212e-15	OK	TRUE
LOC109085888	negbinomial.size	1.80247e-16	1.38037e-15	OK	TRUE
LOC109087134	negbinomial.size	1.99299e-16	1.51986e-15	OK	TRUE
gng12b	negbinomial.size	2.64568e-16	2.00916e-15	OK	TRUE
LOC109051186	negbinomial.size	2.74951e-16	2.07932e-15	OK	TRUE
LOC109098004	negbinomial.size	2.86058e-16	2.15434e-15	OK	TRUE
LOC109113014	negbinomial.size	3.19628e-16	2.39721e-15	OK	TRUE
LOC109056354	negbinomial.size	3.2182e-16	2.40372e-15	OK	TRUE
LOC109103649	negbinomial.size	3.30625e-16	2.45936e-15	OK	TRUE
penkb	negbinomial.size	3.52516e-16	2.6115e-15	OK	TRUE
myrf	negbinomial.size	3.76703e-16	2.77933e-15	OK	TRUE
LOC109096212	negbinomial.size	4.26239e-16	3.13208e-15	OK	TRUE
LOC109102607	negbinomial.size	4.39729e-16	3.21818e-15	OK	TRUE
kcnh2b	negbinomial.size	6.40102e-16	4.6658e-15	OK	TRUE
LOC109068749	negbinomial.size	6.64958e-16	4.8276e-15	OK	TRUE
chrd	negbinomial.size	8.27133e-16	5.98106e-15	OK	TRUE
LOC109094698	negbinomial.size	8.35175e-16	6.01525e-15	OK	TRUE
LOC109102714	negbinomial.size	8.4707e-16	6.07681e-15	OK	TRUE
LOC109048119	negbinomial.size	1.05578e-15	7.54426e-15	OK	TRUE
LOC109072931	negbinomial.size	1.07735e-15	7.66823e-15	OK	TRUE
meis1b	negbinomial.size	1.19568e-15	8.47719e-15	OK	TRUE
LOC109046899	negbinomial.size	1.32577e-15	9.36292e-15	OK	TRUE
LOC109047650	negbinomial.size	1.40764e-15	9.90258e-15	OK	TRUE
LOC109061405	negbinomial.size	1.67976e-15	1.17713e-14	OK	TRUE
slc43a3b	negbinomial.size	2.04976e-15	1.43089e-14	OK	TRUE
LOC109080113	negbinomial.size	2.32362e-15	1.61585e-14	OK	TRUE
LOC109096950	negbinomial.size	2.39339e-15	1.65802e-14	OK	TRUE
ptprfb	negbinomial.size	2.57343e-15	1.77596e-14	OK	TRUE
LOC122142204	negbinomial.size	3.91464e-15	2.69132e-14	OK	TRUE
LOC109104737	negbinomial.size	4.00265e-15	2.74144e-14	OK	TRUE
LOC109095780	negbinomial.size	4.11588e-15	2.80839e-14	OK	TRUE
LOC109063376	negbinomial.size	4.1908e-15	2.8488e-14	OK	TRUE
LOC122145991	negbinomial.size	4.21242e-15	2.85281e-14	OK	TRUE
LOC109048817	negbinomial.size	4.81455e-15	3.24848e-14	OK	TRUE
LOC109079907	negbinomial.size	4.91393e-15	3.30326e-14	OK	TRUE
aebp1b	negbinomial.size	5.87293e-15	3.93335e-14	OK	TRUE
LOC109048965	negbinomial.size	6.25376e-15	4.17301e-14	OK	TRUE
LOC109075013	negbinomial.size	7.2655e-15	4.83036e-14	OK	TRUE
LOC109063207	negbinomial.size	7.63853e-15	5.05983e-14	OK	TRUE
LOC109051933	negbinomial.size	8.08326e-15	5.33495e-14	OK	TRUE
LOC109051693	negbinomial.size	8.28351e-15	5.42764e-14	OK	TRUE
LOC109059701	negbinomial.size	8.28004e-15	5.42764e-14	OK	TRUE
LOC109112152	negbinomial.size	8.92476e-15	5.82678e-14	OK	TRUE
LOC109108887	negbinomial.size	9.21353e-15	5.99375e-14	OK	TRUE
LOC109108674	negbinomial.size	9.80631e-15	6.35659e-14	OK	TRUE
itga9	negbinomial.size	1.08233e-14	6.99086e-14	OK	TRUE
col4a3	negbinomial.size	1.28495e-14	8.27018e-14	OK	TRUE
slit3	negbinomial.size	1.59801e-14	1.02487e-13	OK	TRUE
plpp1a	negbinomial.size	1.6914e-14	1.08095e-13	OK	TRUE
LOC122139520	negbinomial.size	1.74825e-14	1.11336e-13	OK	TRUE
c6	negbinomial.size	1.86099e-14	1.18101e-13	OK	TRUE
LOC109054368	negbinomial.size	1.90507e-14	1.20478e-13	OK	TRUE
LOC109113359	negbinomial.size	1.99648e-14	1.2582e-13	OK	TRUE
LOC109099701	negbinomial.size	2.34132e-14	1.47041e-13	OK	TRUE
LOC109102267	negbinomial.size	2.42852e-14	1.51992e-13	OK	TRUE
cd74a	negbinomial.size	2.62759e-14	1.63886e-13	OK	TRUE
LOC109047719	negbinomial.size	2.72066e-14	1.69109e-13	OK	TRUE
LOC109109056	negbinomial.size	3.04977e-14	1.88919e-13	OK	TRUE
msi2a	negbinomial.size	3.07396e-14	1.8977e-13	OK	TRUE
LOC109061692	negbinomial.size	3.24507e-14	1.99654e-13	OK	TRUE
LOC109056733	negbinomial.size	3.46368e-14	2.12385e-13	OK	TRUE
cd74b	negbinomial.size	3.81354e-14	2.3305e-13	OK	TRUE
LOC109072133	negbinomial.size	4.28019e-14	2.60689e-13	OK	TRUE
LOC109098472	negbinomial.size	4.53573e-14	2.75329e-13	OK	TRUE
daam2	negbinomial.size	4.57538e-14	2.7681e-13	OK	TRUE
LOC109067967	negbinomial.size	4.68583e-14	2.82551e-13	OK	TRUE
LOC109054339	negbinomial.size	4.81205e-14	2.89201e-13	OK	TRUE
efna3a	negbinomial.size	5.40361e-14	3.23681e-13	OK	TRUE
LOC109055590	negbinomial.size	5.54813e-14	3.31245e-13	OK	TRUE
LOC109098709	negbinomial.size	5.71625e-14	3.40164e-13	OK	TRUE
ackr3b	negbinomial.size	6.07758e-14	3.60484e-13	OK	TRUE
LOC109105179	negbinomial.size	8.71459e-14	5.15211e-13	OK	TRUE
LOC109065383	negbinomial.size	8.7543e-14	5.15878e-13	OK	TRUE
timp2a	negbinomial.size	9.86267e-14	5.77444e-13	OK	TRUE
abhd6b	negbinomial.size	9.84765e-14	5.77444e-13	OK	TRUE
fstl1b	negbinomial.size	1.13146e-13	6.60323e-13	OK	TRUE
LOC109050400	negbinomial.size	1.15752e-13	6.73364e-13	OK	TRUE
LOC109065850	negbinomial.size	1.18249e-13	6.85691e-13	OK	TRUE
LOC109112863	negbinomial.size	1.25601e-13	7.26004e-13	OK	TRUE
LOC109085174	negbinomial.size	1.38122e-13	7.95845e-13	OK	TRUE
LOC122138421	negbinomial.size	1.51244e-13	8.68695e-13	OK	TRUE
LOC122141744	negbinomial.size	1.51774e-13	8.68989e-13	OK	TRUE
LOC109061655	negbinomial.size	1.65997e-13	9.47437e-13	OK	TRUE
ppargc1b	negbinomial.size	1.73794e-13	9.8883e-13	OK	TRUE
LOC109062005	negbinomial.size	1.84076e-13	1.04406e-12	OK	TRUE
LOC109075554	negbinomial.size	2.04121e-13	1.15414e-12	OK	TRUE
csrnp3	negbinomial.size	2.07698e-13	1.17072e-12	OK	TRUE
LOC109077176	negbinomial.size	2.44115e-13	1.37173e-12	OK	TRUE
sema4bb	negbinomial.size	2.44955e-13	1.3722e-12	OK	TRUE
btbd11b	negbinomial.size	2.94687e-13	1.64571e-12	OK	TRUE
si:ch211-186j3.6	negbinomial.size	3.03365e-13	1.68898e-12	OK	TRUE
LOC109073873	negbinomial.size	3.42424e-13	1.90061e-12	OK	TRUE
LOC109050277	negbinomial.size	4.21585e-13	2.33286e-12	OK	TRUE
LOC109107325	negbinomial.size	4.27217e-13	2.35684e-12	OK	TRUE
LOC109101387	negbinomial.size	4.43193e-13	2.43756e-12	OK	TRUE
LOC122134125	negbinomial.size	4.92276e-13	2.69934e-12	OK	TRUE
appa	negbinomial.size	5.48527e-13	2.99872e-12	OK	TRUE
LOC109066631	negbinomial.size	5.90233e-13	3.21704e-12	OK	TRUE
LOC109060476	negbinomial.size	6.32364e-13	3.43635e-12	OK	TRUE
LOC109065168	negbinomial.size	6.4443e-13	3.49146e-12	OK	TRUE
dock10	negbinomial.size	6.82951e-13	3.68915e-12	OK	TRUE
LOC109076569	negbinomial.size	7.09588e-13	3.82167e-12	OK	TRUE
col1a1a	negbinomial.size	7.11696e-13	3.82168e-12	OK	TRUE
LOC122134013	negbinomial.size	7.44412e-13	3.98557e-12	OK	TRUE
LOC109092295	negbinomial.size	7.89287e-13	4.2134e-12	OK	TRUE
nr5a2	negbinomial.size	8.56229e-13	4.55735e-12	OK	TRUE
LOC109093476	negbinomial.size	8.86429e-13	4.70429e-12	OK	TRUE
LOC109098327	negbinomial.size	9.2423e-13	4.8906e-12	OK	TRUE
wwtr1	negbinomial.size	9.4728e-13	4.998e-12	OK	TRUE
LOC109095009	negbinomial.size	1.06041e-12	5.5787e-12	OK	TRUE
frmd6	negbinomial.size	1.08454e-12	5.68914e-12	OK	TRUE
LOC109099065	negbinomial.size	1.16292e-12	6.08273e-12	OK	TRUE
LOC122139519	negbinomial.size	1.28999e-12	6.72794e-12	OK	TRUE
LOC122134292	negbinomial.size	1.63945e-12	8.52608e-12	OK	TRUE
pgr	negbinomial.size	1.69411e-12	8.78518e-12	OK	TRUE
LOC109100573	negbinomial.size	1.72011e-12	8.89459e-12	OK	TRUE
LOC109103277	negbinomial.size	1.78056e-12	9.18102e-12	OK	TRUE
LOC109080681	negbinomial.size	1.80404e-12	9.27572e-12	OK	TRUE
LOC109066688	negbinomial.size	1.83086e-12	9.38706e-12	OK	TRUE
gas6	negbinomial.size	1.87876e-12	9.60547e-12	OK	TRUE
LOC109050693	negbinomial.size	2.01205e-12	1.02581e-11	OK	TRUE
LOC109051549	negbinomial.size	2.04258e-12	1.03845e-11	OK	TRUE
emilin1a	negbinomial.size	2.35632e-12	1.19462e-11	OK	TRUE
LOC109047162	negbinomial.size	2.69279e-12	1.3614e-11	OK	TRUE
col18a1a	negbinomial.size	2.9662e-12	1.49546e-11	OK	TRUE
LOC122148934	negbinomial.size	3.29667e-12	1.65747e-11	OK	TRUE
LOC109097569	negbinomial.size	3.45807e-12	1.73149e-11	OK	TRUE
LOC109045377	negbinomial.size	3.46299e-12	1.73149e-11	OK	TRUE
LOC109066041	negbinomial.size	3.52949e-12	1.7599e-11	OK	TRUE
drd2a	negbinomial.size	3.6268e-12	1.80346e-11	OK	TRUE
c1qtnf5	negbinomial.size	3.77953e-12	1.87428e-11	OK	TRUE
rap1gapa	negbinomial.size	4.30066e-12	2.12689e-11	OK	TRUE
LOC109062765	negbinomial.size	4.61931e-12	2.27828e-11	OK	TRUE
znf536	negbinomial.size	4.85024e-12	2.38569e-11	OK	TRUE
LOC109094041	negbinomial.size	5.37948e-12	2.63886e-11	OK	TRUE
LOC109066314	negbinomial.size	5.64817e-12	2.76319e-11	OK	TRUE
LOC109093379	negbinomial.size	5.66737e-12	2.76513e-11	OK	TRUE
macrod2	negbinomial.size	6.11814e-12	2.97706e-11	OK	TRUE
LOC109065741	negbinomial.size	6.65023e-12	3.22732e-11	OK	TRUE
LOC109045611	negbinomial.size	6.79616e-12	3.28934e-11	OK	TRUE
ccnd2b	negbinomial.size	8.1106e-12	3.91509e-11	OK	TRUE
LOC109072030	negbinomial.size	8.27781e-12	3.98521e-11	OK	TRUE
LOC109077378	negbinomial.size	9.31645e-12	4.47337e-11	OK	TRUE
LOC109111360	negbinomial.size	1.08002e-11	5.17214e-11	OK	TRUE
LOC122139518	negbinomial.size	1.11697e-11	5.33499e-11	OK	TRUE
LOC109105091	negbinomial.size	1.12158e-11	5.34297e-11	OK	TRUE
LOC109085093	negbinomial.size	1.15106e-11	5.46903e-11	OK	TRUE
LOC109108419	negbinomial.size	1.20099e-11	5.69139e-11	OK	TRUE
LOC109103152	negbinomial.size	1.22387e-11	5.78469e-11	OK	TRUE
bcar3	negbinomial.size	1.28579e-11	6.06157e-11	OK	TRUE
LOC109092049	negbinomial.size	1.31406e-11	6.17882e-11	OK	TRUE
LOC109082919	negbinomial.size	1.37779e-11	6.46174e-11	OK	TRUE
LOC122141203	negbinomial.size	1.40459e-11	6.57043e-11	OK	TRUE
camta1b	negbinomial.size	1.40925e-11	6.57528e-11	OK	TRUE
LOC109047942	negbinomial.size	1.51747e-11	7.06206e-11	OK	TRUE
LOC109087100	negbinomial.size	1.53876e-11	7.14282e-11	OK	TRUE
LOC122146596	negbinomial.size	1.61897e-11	7.49599e-11	OK	TRUE
LOC109056564	negbinomial.size	1.75092e-11	8.08631e-11	OK	TRUE
LOC109075752	negbinomial.size	1.78341e-11	8.21546e-11	OK	TRUE
LOC109113480	negbinomial.size	1.89928e-11	8.72705e-11	OK	TRUE
KEF38-p11	negbinomial.size	2.09586e-11	9.60601e-11	OK	TRUE
LOC109108823	negbinomial.size	2.20567e-11	1.00838e-10	OK	TRUE
LOC109049589	negbinomial.size	2.6361e-11	1.20214e-10	OK	TRUE
LOC109098877	negbinomial.size	2.65714e-11	1.2087e-10	OK	TRUE
LOC109098151	negbinomial.size	2.88125e-11	1.30737e-10	OK	TRUE
asic4b	negbinomial.size	2.94789e-11	1.33427e-10	OK	TRUE
LOC109074543	negbinomial.size	2.95718e-11	1.33515e-10	OK	TRUE
LOC109057882	negbinomial.size	3.0391e-11	1.36873e-10	OK	TRUE
LOC109070412	negbinomial.size	3.05995e-11	1.3747e-10	OK	TRUE
LOC109082032	negbinomial.size	3.0752e-11	1.37815e-10	OK	TRUE
LOC109093148	negbinomial.size	3.31517e-11	1.48203e-10	OK	TRUE
s1pr2	negbinomial.size	3.35856e-11	1.49773e-10	OK	TRUE
LOC109110545	negbinomial.size	3.52534e-11	1.56826e-10	OK	TRUE
LOC109103371	negbinomial.size	3.76128e-11	1.66913e-10	OK	TRUE
LOC109090548	negbinomial.size	4.40964e-11	1.95207e-10	OK	TRUE
LOC109079769	negbinomial.size	4.5043e-11	1.98913e-10	OK	TRUE
LOC109071076	negbinomial.size	4.89847e-11	2.15794e-10	OK	TRUE
LOC109065907	negbinomial.size	5.18397e-11	2.27818e-10	OK	TRUE
LOC109049467	negbinomial.size	5.46208e-11	2.39461e-10	OK	TRUE
colec10	negbinomial.size	5.69971e-11	2.49277e-10	OK	TRUE
LOC109091242	negbinomial.size	5.78828e-11	2.52541e-10	OK	TRUE
LOC109096259	negbinomial.size	5.98376e-11	2.60444e-10	OK	TRUE
LOC109069658	negbinomial.size	6.13353e-11	2.66324e-10	OK	TRUE
LOC109096121	negbinomial.size	6.20195e-11	2.68653e-10	OK	TRUE
LOC109064596	negbinomial.size	6.44972e-11	2.7872e-10	OK	TRUE
LOC109060889	negbinomial.size	6.47638e-11	2.79207e-10	OK	TRUE
LOC109101954	negbinomial.size	6.56484e-11	2.8235e-10	OK	TRUE
abcc5	negbinomial.size	6.84421e-11	2.9367e-10	OK	TRUE
LOC109099286	negbinomial.size	6.96029e-11	2.97946e-10	OK	TRUE
edil3a	negbinomial.size	7.07922e-11	3.02325e-10	OK	TRUE
cped1	negbinomial.size	7.18343e-11	3.06055e-10	OK	TRUE
lhx9	negbinomial.size	7.25992e-11	3.08589e-10	OK	TRUE
LOC109108783	negbinomial.size	7.87488e-11	3.33946e-10	OK	TRUE
LOC109090095	negbinomial.size	8.11041e-11	3.43133e-10	OK	TRUE
LOC109108295	negbinomial.size	8.33083e-11	3.51638e-10	OK	TRUE
LOC109112076	negbinomial.size	8.52932e-11	3.59182e-10	OK	TRUE
LOC122139516	negbinomial.size	8.6225e-11	3.62265e-10	OK	TRUE
hsd17b1	negbinomial.size	8.92394e-11	3.74063e-10	OK	TRUE
LOC109045625	negbinomial.size	9.27983e-11	3.88085e-10	OK	TRUE
LOC109086007	negbinomial.size	1.02119e-10	4.26081e-10	OK	TRUE
LOC109058392	negbinomial.size	1.12604e-10	4.68753e-10	OK	TRUE
LOC109055155	negbinomial.size	1.38076e-10	5.73473e-10	OK	TRUE
LOC109092765	negbinomial.size	1.39893e-10	5.79695e-10	OK	TRUE
LOC109086685	negbinomial.size	1.4364e-10	5.93863e-10	OK	TRUE
LOC109062665	negbinomial.size	1.54659e-10	6.37968e-10	OK	TRUE
LOC109086539	negbinomial.size	1.55368e-10	6.39328e-10	OK	TRUE
LOC109070483	negbinomial.size	1.55693e-10	6.39328e-10	OK	TRUE
LOC109058302	negbinomial.size	1.66645e-10	6.82757e-10	OK	TRUE
slc8a2b	negbinomial.size	1.67338e-10	6.84049e-10	OK	TRUE
LOC109061808	negbinomial.size	1.6791e-10	6.84845e-10	OK	TRUE
LOC109063591	negbinomial.size	1.7295e-10	7.0382e-10	OK	TRUE
LOC109084694	negbinomial.size	1.77045e-10	7.18873e-10	OK	TRUE
LOC109056412	negbinomial.size	1.80655e-10	7.31894e-10	OK	TRUE
LOC109097863	negbinomial.size	1.81468e-10	7.3355e-10	OK	TRUE
slc38a2	negbinomial.size	1.81928e-10	7.33775e-10	OK	TRUE
LOC109098825	negbinomial.size	1.83321e-10	7.37757e-10	OK	TRUE
LOC109072342	negbinomial.size	1.8869e-10	7.57681e-10	OK	TRUE
LOC109096304	negbinomial.size	1.9321e-10	7.74118e-10	OK	TRUE
LOC109062490	negbinomial.size	2.02669e-10	8.10229e-10	OK	TRUE
LOC109097535	negbinomial.size	2.16171e-10	8.62307e-10	OK	TRUE
LOC109047425	negbinomial.size	2.21259e-10	8.80668e-10	OK	TRUE
LOC109058443	negbinomial.size	2.29138e-10	9.10032e-10	OK	TRUE
LOC109060087	negbinomial.size	2.49324e-10	9.88042e-10	OK	TRUE
LOC109106652	negbinomial.size	2.56174e-10	1.01297e-09	OK	TRUE
stox2a	negbinomial.size	2.83565e-10	1.11885e-09	OK	TRUE
wnt4	negbinomial.size	2.92191e-10	1.15038e-09	OK	TRUE
LOC109069885	negbinomial.size	3.05053e-10	1.19842e-09	OK	TRUE
LOC109065947	negbinomial.size	3.24593e-10	1.27243e-09	OK	TRUE
lifra	negbinomial.size	3.279e-10	1.28262e-09	OK	TRUE
arrdc3a	negbinomial.size	3.60695e-10	1.40788e-09	OK	TRUE
LOC109108856	negbinomial.size	3.6369e-10	1.41652e-09	OK	TRUE
LOC109103592	negbinomial.size	3.6895e-10	1.43393e-09	OK	TRUE
LOC109103489	negbinomial.size	3.8179e-10	1.48066e-09	OK	TRUE
ror1	negbinomial.size	3.8529e-10	1.49105e-09	OK	TRUE
LOC109047378	negbinomial.size	3.93682e-10	1.52028e-09	OK	TRUE
LOC109097672	negbinomial.size	3.97708e-10	1.53257e-09	OK	TRUE
LOC122141887	negbinomial.size	4.30632e-10	1.65593e-09	OK	TRUE
LOC109100637	negbinomial.size	4.3492e-10	1.66888e-09	OK	TRUE
LOC109066415	negbinomial.size	4.4569e-10	1.7066e-09	OK	TRUE
LOC109084264	negbinomial.size	4.93615e-10	1.88613e-09	OK	TRUE
LOC109109323	negbinomial.size	6.24927e-10	2.38286e-09	OK	TRUE
LOC109066672	negbinomial.size	6.76141e-10	2.57274e-09	OK	TRUE
LOC109073724	negbinomial.size	7.4257e-10	2.81959e-09	OK	TRUE
LOC109046493	negbinomial.size	7.85131e-10	2.97497e-09	OK	TRUE
LOC122147694	negbinomial.size	7.98329e-10	3.01868e-09	OK	TRUE
LOC109079832	negbinomial.size	8.25434e-10	3.11469e-09	OK	TRUE
LOC109103615	negbinomial.size	8.66642e-10	3.26339e-09	OK	TRUE
LOC109105300	negbinomial.size	8.99293e-10	3.37933e-09	OK	TRUE
sema6bb	negbinomial.size	9.04697e-10	3.39261e-09	OK	TRUE
dpyda.1	negbinomial.size	9.23922e-10	3.45756e-09	OK	TRUE
LOC109067519	negbinomial.size	9.61188e-10	3.58962e-09	OK	TRUE
LOC109049766	negbinomial.size	1.19487e-09	4.45316e-09	OK	TRUE
LOC109046425	negbinomial.size	1.23451e-09	4.59145e-09	OK	TRUE
LOC109096101	negbinomial.size	1.25998e-09	4.67662e-09	OK	TRUE
cldn5a	negbinomial.size	1.35161e-09	5.00649e-09	OK	TRUE
LOC122140013	negbinomial.size	1.36591e-09	5.04912e-09	OK	TRUE
LOC109046263	negbinomial.size	1.37196e-09	5.0612e-09	OK	TRUE
LOC109063167	negbinomial.size	1.38602e-09	5.10271e-09	OK	TRUE
LOC109105379	negbinomial.size	1.44288e-09	5.30126e-09	OK	TRUE
nfia	negbinomial.size	1.49045e-09	5.46498e-09	OK	TRUE
LOC109064232	negbinomial.size	1.55832e-09	5.70234e-09	OK	TRUE
ggt5b	negbinomial.size	1.60397e-09	5.85754e-09	OK	TRUE
LOC122144297	negbinomial.size	1.77581e-09	6.45909e-09	OK	TRUE
mmp14a	negbinomial.size	1.77562e-09	6.45909e-09	OK	TRUE
si:dkey-220k22.1	negbinomial.size	1.7822e-09	6.46939e-09	OK	TRUE
LOC109103619	negbinomial.size	1.79106e-09	6.48856e-09	OK	TRUE
LOC109069650	negbinomial.size	1.82485e-09	6.59781e-09	OK	TRUE
LOC109093323	negbinomial.size	1.8612e-09	6.71585e-09	OK	TRUE
LOC109047412	negbinomial.size	2.02206e-09	7.28183e-09	OK	TRUE
LOC109087252	negbinomial.size	2.09482e-09	7.52891e-09	OK	TRUE
LOC109059922	negbinomial.size	2.38074e-09	8.53962e-09	OK	TRUE
LOC122139517	negbinomial.size	2.43554e-09	8.71895e-09	OK	TRUE
LOC109095450	negbinomial.size	2.61278e-09	9.33505e-09	OK	TRUE
LOC109054785	negbinomial.size	2.7383e-09	9.76426e-09	OK	TRUE
LOC109101288	negbinomial.size	2.84218e-09	1.01148e-08	OK	TRUE
LOC109093637	negbinomial.size	2.9502e-09	1.04787e-08	OK	TRUE
LOC109058562	negbinomial.size	3.13144e-09	1.11007e-08	OK	TRUE
si:dkey-246i14.3	negbinomial.size	3.39257e-09	1.2003e-08	OK	TRUE
LOC109058109	negbinomial.size	3.42071e-09	1.2079e-08	OK	TRUE
pik3r3b	negbinomial.size	3.58476e-09	1.26337e-08	OK	TRUE
KEF38-p08	negbinomial.size	3.80224e-09	1.33742e-08	OK	TRUE
LOC109047194	negbinomial.size	4.00247e-09	1.40512e-08	OK	TRUE
steap4	negbinomial.size	4.1134e-09	1.44128e-08	OK	TRUE
LOC109104745	negbinomial.size	4.46918e-09	1.55992e-08	OK	TRUE
LOC122136827	negbinomial.size	4.46166e-09	1.55992e-08	OK	TRUE
LOC109083078	negbinomial.size	4.54768e-09	1.58427e-08	OK	TRUE
LOC109048635	negbinomial.size	4.65482e-09	1.61849e-08	OK	TRUE
LOC109082626	negbinomial.size	4.7182e-09	1.63739e-08	OK	TRUE
LOC109103897	negbinomial.size	4.77689e-09	1.65459e-08	OK	TRUE
LOC109107765	negbinomial.size	4.87998e-09	1.68708e-08	OK	TRUE
LOC109087092	negbinomial.size	4.94599e-09	1.70665e-08	OK	TRUE
LOC109051432	negbinomial.size	4.96006e-09	1.70826e-08	OK	TRUE
LOC109067474	negbinomial.size	5.25632e-09	1.80686e-08	OK	TRUE
LOC109097614	negbinomial.size	5.28172e-09	1.81216e-08	OK	TRUE
bicc1b	negbinomial.size	5.34219e-09	1.82945e-08	OK	TRUE
LOC109065034	negbinomial.size	5.56956e-09	1.90372e-08	OK	TRUE
LOC109049771	negbinomial.size	5.65288e-09	1.92857e-08	OK	TRUE
LOC109110466	negbinomial.size	5.73197e-09	1.95188e-08	OK	TRUE
LOC109060910	negbinomial.size	5.74278e-09	1.9519e-08	OK	TRUE
LOC109059540	negbinomial.size	5.78311e-09	1.96193e-08	OK	TRUE
rac2	negbinomial.size	6.12786e-09	2.07501e-08	OK	TRUE
adamtsl3	negbinomial.size	6.41452e-09	2.16804e-08	OK	TRUE
cltrn	negbinomial.size	6.82011e-09	2.30084e-08	OK	TRUE
LOC109053334	negbinomial.size	6.88038e-09	2.31686e-08	OK	TRUE
LOC109095754	negbinomial.size	7.01335e-09	2.35727e-08	OK	TRUE
LOC109083102	negbinomial.size	7.16957e-09	2.40532e-08	OK	TRUE
LOC109079587	negbinomial.size	7.52009e-09	2.51826e-08	OK	TRUE
LOC109049284	negbinomial.size	8.00761e-09	2.67658e-08	OK	TRUE
cxcl18b	negbinomial.size	8.43191e-09	2.81322e-08	OK	TRUE
LOC109099997	negbinomial.size	8.94355e-09	2.97845e-08	OK	TRUE
LOC122139891	negbinomial.size	9.01707e-09	2.99743e-08	OK	TRUE
ssbp2b	negbinomial.size	9.04198e-09	3.00022e-08	OK	TRUE
LOC109084477	negbinomial.size	9.38874e-09	3.10959e-08	OK	TRUE
LOC109088191	negbinomial.size	1.0433e-08	3.44915e-08	OK	TRUE
lmx1al	negbinomial.size	1.12227e-08	3.70349e-08	OK	TRUE
LOC109090550	negbinomial.size	1.20008e-08	3.95306e-08	OK	TRUE
LOC109097258	negbinomial.size	1.22198e-08	4.01793e-08	OK	TRUE
bin1b	negbinomial.size	1.25316e-08	4.113e-08	OK	TRUE
foxl2b	negbinomial.size	1.31317e-08	4.30216e-08	OK	TRUE
LOC109081472	negbinomial.size	1.34482e-08	4.39794e-08	OK	TRUE
LOC109071263	negbinomial.size	1.36447e-08	4.45415e-08	OK	TRUE
slc1a1	negbinomial.size	1.42718e-08	4.6505e-08	OK	TRUE
LOC109059541	negbinomial.size	1.43183e-08	4.65731e-08	OK	TRUE
LOC109048302	negbinomial.size	1.46309e-08	4.75045e-08	OK	TRUE
slit1a	negbinomial.size	1.49806e-08	4.85533e-08	OK	TRUE
LOC109050309	negbinomial.size	1.5077e-08	4.87786e-08	OK	TRUE
LOC109047573	negbinomial.size	1.51309e-08	4.88659e-08	OK	TRUE
zgc:110789	negbinomial.size	1.53629e-08	4.9527e-08	OK	TRUE
pbx1a	negbinomial.size	1.57875e-08	5.08056e-08	OK	TRUE
LOC109088276	negbinomial.size	1.59231e-08	5.11094e-08	OK	TRUE
LOC109073249	negbinomial.size	1.59383e-08	5.11094e-08	OK	TRUE
LOC109104460	negbinomial.size	1.6527e-08	5.29039e-08	OK	TRUE
angpt4	negbinomial.size	1.9606e-08	6.26495e-08	OK	TRUE
LOC109101277	negbinomial.size	1.97844e-08	6.31085e-08	OK	TRUE
LOC122148825	negbinomial.size	1.99655e-08	6.35742e-08	OK	TRUE
LOC122136803	negbinomial.size	2.32181e-08	7.38019e-08	OK	TRUE
adamts3	negbinomial.size	2.57598e-08	8.17379e-08	OK	TRUE
LOC109088543	negbinomial.size	2.63063e-08	8.33262e-08	OK	TRUE
fgd4a	negbinomial.size	2.69993e-08	8.53723e-08	OK	TRUE
atrnl1a	negbinomial.size	2.71908e-08	8.58282e-08	OK	TRUE
epsti1	negbinomial.size	2.73637e-08	8.62241e-08	OK	TRUE
LOC109060130	negbinomial.size	3.20406e-08	1.00786e-07	OK	TRUE
LOC109079596	negbinomial.size	3.31666e-08	1.04148e-07	OK	TRUE
LOC122133980	negbinomial.size	3.35958e-08	1.05313e-07	OK	TRUE
LOC109099275	negbinomial.size	3.67332e-08	1.1495e-07	OK	TRUE
itm2bb	negbinomial.size	3.70869e-08	1.15857e-07	OK	TRUE
LOC109112802	negbinomial.size	3.94524e-08	1.23035e-07	OK	TRUE
LOC109066382	negbinomial.size	3.96303e-08	1.23377e-07	OK	TRUE
ccn2b	negbinomial.size	3.98049e-08	1.23709e-07	OK	TRUE
LOC109080489	negbinomial.size	4.47407e-08	1.38811e-07	OK	TRUE
LOC109073096	negbinomial.size	4.74886e-08	1.47085e-07	OK	TRUE
LOC109098792	negbinomial.size	5.02143e-08	1.55262e-07	OK	TRUE
celf2	negbinomial.size	5.36662e-08	1.65653e-07	OK	TRUE
LOC109046616	negbinomial.size	5.38653e-08	1.65986e-07	OK	TRUE
LOC109113678	negbinomial.size	5.47245e-08	1.68347e-07	OK	TRUE
LOC109093822	negbinomial.size	5.50845e-08	1.69168e-07	OK	TRUE
LOC109088529	negbinomial.size	5.76568e-08	1.76769e-07	OK	TRUE
LOC109105133	negbinomial.size	5.82817e-08	1.78383e-07	OK	TRUE
pparg	negbinomial.size	6.10977e-08	1.86688e-07	OK	TRUE
LOC109056738	negbinomial.size	6.27273e-08	1.91345e-07	OK	TRUE
gulp1a	negbinomial.size	6.33091e-08	1.92795e-07	OK	TRUE
LOC109090244	negbinomial.size	6.44064e-08	1.95808e-07	OK	TRUE
nid1a	negbinomial.size	6.56117e-08	1.99139e-07	OK	TRUE
LOC109060301	negbinomial.size	6.59808e-08	1.99925e-07	OK	TRUE
LOC109087793	negbinomial.size	7.53691e-08	2.27991e-07	OK	TRUE
LOC109067682	negbinomial.size	7.9682e-08	2.40637e-07	OK	TRUE
LOC109084971	negbinomial.size	8.39106e-08	2.52986e-07	OK	TRUE
LOC109109126	negbinomial.size	8.69291e-08	2.61652e-07	OK	TRUE
LOC109089023	negbinomial.size	8.84659e-08	2.65837e-07	OK	TRUE
LOC109088855	negbinomial.size	9.01842e-08	2.70553e-07	OK	TRUE
crb2b	negbinomial.size	9.60956e-08	2.87811e-07	OK	TRUE
LOC109076469	negbinomial.size	1.03231e-07	3.08671e-07	OK	TRUE
LOC122137680	negbinomial.size	1.03667e-07	3.09468e-07	OK	TRUE
LOC109111481	negbinomial.size	1.0756e-07	3.20561e-07	OK	TRUE
klf12a	negbinomial.size	1.11442e-07	3.31584e-07	OK	TRUE
LOC109102812	negbinomial.size	1.11826e-07	3.32183e-07	OK	TRUE
uck2a	negbinomial.size	1.20656e-07	3.57827e-07	OK	TRUE
cobl	negbinomial.size	1.23847e-07	3.66693e-07	OK	TRUE
LOC122144408	negbinomial.size	1.26227e-07	3.73131e-07	OK	TRUE
LOC122138222	negbinomial.size	1.27647e-07	3.76713e-07	OK	TRUE
ablim1b	negbinomial.size	1.28329e-07	3.78114e-07	OK	TRUE
sema4c	negbinomial.size	1.32346e-07	3.89316e-07	OK	TRUE
LOC109109131	negbinomial.size	1.33125e-07	3.90974e-07	OK	TRUE
LOC109111173	negbinomial.size	1.36707e-07	4.00846e-07	OK	TRUE
LOC109083546	negbinomial.size	1.38322e-07	4.04925e-07	OK	TRUE
LOC109078122	negbinomial.size	1.39322e-07	4.07196e-07	OK	TRUE
cxxc5a	negbinomial.size	1.47326e-07	4.29898e-07	OK	TRUE
LOC109061292	negbinomial.size	1.48865e-07	4.33388e-07	OK	TRUE
LOC109109169	negbinomial.size	1.49e-07	4.33388e-07	OK	TRUE
LOC109067344	negbinomial.size	1.52006e-07	4.41426e-07	OK	TRUE
LOC109084418	negbinomial.size	1.56938e-07	4.5502e-07	OK	TRUE
usf2	negbinomial.size	1.57636e-07	4.56314e-07	OK	TRUE
LOC109064935	negbinomial.size	1.59362e-07	4.60578e-07	OK	TRUE
LOC109087065	negbinomial.size	1.61035e-07	4.64672e-07	OK	TRUE
LOC109087950	negbinomial.size	1.61966e-07	4.66616e-07	OK	TRUE
vdra	negbinomial.size	1.67613e-07	4.82121e-07	OK	TRUE
LOC109084565	negbinomial.size	1.69326e-07	4.86277e-07	OK	TRUE
LOC109054052	negbinomial.size	1.70868e-07	4.8993e-07	OK	TRUE
gab1	negbinomial.size	1.76526e-07	5.05355e-07	OK	TRUE
LOC109082464	negbinomial.size	1.81752e-07	5.19496e-07	OK	TRUE
LOC109089126	negbinomial.size	1.85972e-07	5.30722e-07	OK	TRUE
pias1b	negbinomial.size	1.86775e-07	5.32177e-07	OK	TRUE
LOC109071502	negbinomial.size	1.87971e-07	5.34746e-07	OK	TRUE
LOC109076612	negbinomial.size	1.97709e-07	5.61569e-07	OK	TRUE
LOC109102938	negbinomial.size	2.08705e-07	5.9095e-07	OK	TRUE
LOC109105895	negbinomial.size	2.08556e-07	5.9095e-07	OK	TRUE
LOC109086075	negbinomial.size	2.13297e-07	6.03012e-07	OK	TRUE
LOC109045983	negbinomial.size	2.15155e-07	6.0732e-07	OK	TRUE
LOC109102095	negbinomial.size	2.18987e-07	6.17177e-07	OK	TRUE
LOC109060714	negbinomial.size	2.27143e-07	6.3917e-07	OK	TRUE
LOC109064217	negbinomial.size	2.3513e-07	6.6062e-07	OK	TRUE
LOC109071905	negbinomial.size	2.43243e-07	6.82358e-07	OK	TRUE
LOC109081097	negbinomial.size	2.45782e-07	6.88417e-07	OK	TRUE
LOC109103937	negbinomial.size	2.486e-07	6.95238e-07	OK	TRUE
LOC122145915	negbinomial.size	2.74286e-07	7.65892e-07	OK	TRUE
LOC109049808	negbinomial.size	2.82154e-07	7.85445e-07	OK	TRUE
LOC122144410	negbinomial.size	2.82096e-07	7.85445e-07	OK	TRUE
LOC109063944	negbinomial.size	2.91847e-07	8.11181e-07	OK	TRUE
LOC109092891	negbinomial.size	3.11333e-07	8.64019e-07	OK	TRUE
LOC109061745	negbinomial.size	3.17243e-07	8.79079e-07	OK	TRUE
LOC109094962	negbinomial.size	3.25889e-07	9.01658e-07	OK	TRUE
LOC109070922	negbinomial.size	3.347e-07	9.24629e-07	OK	TRUE
LOC109056170	negbinomial.size	3.40753e-07	9.39918e-07	OK	TRUE
LOC109094150	negbinomial.size	4.02469e-07	1.10847e-06	OK	TRUE
LOC109057501	negbinomial.size	4.06532e-07	1.11796e-06	OK	TRUE
LOC109106237	negbinomial.size	4.152e-07	1.14007e-06	OK	TRUE
pbx4	negbinomial.size	4.2219e-07	1.15751e-06	OK	TRUE
LOC122139957	negbinomial.size	4.31621e-07	1.18159e-06	OK	TRUE
LOC109096520	negbinomial.size	4.47497e-07	1.2232e-06	OK	TRUE
chka	negbinomial.size	4.81813e-07	1.31502e-06	OK	TRUE
LOC109109652	negbinomial.size	5.01719e-07	1.3673e-06	OK	TRUE
cb17h14orf180	negbinomial.size	5.19376e-07	1.41329e-06	OK	TRUE
LOC109098609	negbinomial.size	5.45322e-07	1.47946e-06	OK	TRUE
LOC122137663	negbinomial.size	5.44962e-07	1.47946e-06	OK	TRUE
LOC109075394	negbinomial.size	5.51687e-07	1.4945e-06	OK	TRUE
LOC109097612	negbinomial.size	5.77058e-07	1.56089e-06	OK	TRUE
LOC109100044	negbinomial.size	5.91602e-07	1.59785e-06	OK	TRUE
LOC109076295	negbinomial.size	6.20818e-07	1.67427e-06	OK	TRUE
LOC109098840	negbinomial.size	6.39992e-07	1.72342e-06	OK	TRUE
LOC109055951	negbinomial.size	6.48194e-07	1.74292e-06	OK	TRUE
LOC109052674	negbinomial.size	6.51235e-07	1.74851e-06	OK	TRUE
fhl3a	negbinomial.size	6.65565e-07	1.78434e-06	OK	TRUE
LOC109052664	negbinomial.size	6.67099e-07	1.78582e-06	OK	TRUE
pcdh15b	negbinomial.size	6.86779e-07	1.83579e-06	OK	TRUE
LOC109054039	negbinomial.size	6.97122e-07	1.8607e-06	OK	TRUE
LOC109072590	negbinomial.size	7.21582e-07	1.92316e-06	OK	TRUE
adam22	negbinomial.size	7.72987e-07	2.05714e-06	OK	TRUE
LOC109073133	negbinomial.size	7.78421e-07	2.06857e-06	OK	TRUE
LOC109092941	negbinomial.size	8.1765e-07	2.16964e-06	OK	TRUE
KEF38-p01	negbinomial.size	8.2606e-07	2.18876e-06	OK	TRUE
LOC109113757	negbinomial.size	8.66915e-07	2.29366e-06	OK	TRUE
LOC109044909	negbinomial.size	8.97311e-07	2.37063e-06	OK	TRUE
LOC109106093	negbinomial.size	9.32147e-07	2.45908e-06	OK	TRUE
LOC109059257	negbinomial.size	9.80051e-07	2.58112e-06	OK	TRUE
LOC109087963	negbinomial.size	9.81254e-07	2.58112e-06	OK	TRUE
LOC109113340	negbinomial.size	1.02294e-06	2.68689e-06	OK	TRUE
LOC109087054	negbinomial.size	1.02875e-06	2.69825e-06	OK	TRUE
LOC109103872	negbinomial.size	1.04979e-06	2.74946e-06	OK	TRUE
LOC109110213	negbinomial.size	1.0719e-06	2.79929e-06	OK	TRUE
LOC122141088	negbinomial.size	1.07185e-06	2.79929e-06	OK	TRUE
LOC109104582	negbinomial.size	1.09653e-06	2.85947e-06	OK	TRUE
LOC122137472	negbinomial.size	1.15117e-06	2.99768e-06	OK	TRUE
LOC109065844	negbinomial.size	1.19147e-06	3.09812e-06	OK	TRUE
LOC109103942	negbinomial.size	1.19325e-06	3.09812e-06	OK	TRUE
LOC109075587	negbinomial.size	1.19487e-06	3.09812e-06	OK	TRUE
LOC109090048	negbinomial.size	1.19677e-06	3.09862e-06	OK	TRUE
LOC109112338	negbinomial.size	1.22388e-06	3.16431e-06	OK	TRUE
ctnnd2a	negbinomial.size	1.23172e-06	3.18004e-06	OK	TRUE
LOC109065207	negbinomial.size	1.25874e-06	3.24519e-06	OK	TRUE
LOC109084704	negbinomial.size	1.26524e-06	3.25732e-06	OK	TRUE
LOC109068330	negbinomial.size	1.2773e-06	3.28372e-06	OK	TRUE
LOC109093432	negbinomial.size	1.28948e-06	3.31034e-06	OK	TRUE
LOC109051029	negbinomial.size	1.39366e-06	3.57272e-06	OK	TRUE
LOC122145089	negbinomial.size	1.4227e-06	3.64204e-06	OK	TRUE
gfra1a	negbinomial.size	1.49704e-06	3.82693e-06	OK	TRUE
LOC109073574	negbinomial.size	1.53441e-06	3.91695e-06	OK	TRUE
LOC109099841	negbinomial.size	1.63674e-06	4.17231e-06	OK	TRUE
LOC109061636	negbinomial.size	1.64506e-06	4.18763e-06	OK	TRUE
adcy2b	negbinomial.size	1.65383e-06	4.20407e-06	OK	TRUE
LOC109097467	negbinomial.size	1.67595e-06	4.25433e-06	OK	TRUE
LOC109060126	negbinomial.size	1.70932e-06	4.33298e-06	OK	TRUE
LOC109113611	negbinomial.size	1.79349e-06	4.54002e-06	OK	TRUE
LOC109094929	negbinomial.size	1.85169e-06	4.68081e-06	OK	TRUE
LOC109070917	negbinomial.size	1.89718e-06	4.78912e-06	OK	TRUE
nr5a1b	negbinomial.size	1.95941e-06	4.93934e-06	OK	TRUE
LOC109091462	negbinomial.size	2.05846e-06	5.18184e-06	OK	TRUE
LOC122146066	negbinomial.size	2.08254e-06	5.2352e-06	OK	TRUE
LOC109055682	negbinomial.size	2.12637e-06	5.33619e-06	OK	TRUE
LOC109099452	negbinomial.size	2.1286e-06	5.33619e-06	OK	TRUE
gpr17	negbinomial.size	2.16012e-06	5.40774e-06	OK	TRUE
LOC109051978	negbinomial.size	2.17267e-06	5.43168e-06	OK	TRUE
LOC109098127	negbinomial.size	2.18908e-06	5.46517e-06	OK	TRUE
cux1a	negbinomial.size	2.20579e-06	5.49932e-06	OK	TRUE
LOC109048000	negbinomial.size	2.21487e-06	5.51438e-06	OK	TRUE
LOC109088801	negbinomial.size	2.23708e-06	5.56205e-06	OK	TRUE
LOC109079857	negbinomial.size	2.31034e-06	5.73633e-06	OK	TRUE
mpped2a	negbinomial.size	2.33411e-06	5.78745e-06	OK	TRUE
LOC109112925	negbinomial.size	2.3597e-06	5.84291e-06	OK	TRUE
LOC109055459	negbinomial.size	2.38035e-06	5.88601e-06	OK	TRUE
LOC109092976	negbinomial.size	2.44902e-06	6.04759e-06	OK	TRUE
LOC109062629	negbinomial.size	2.62158e-06	6.46491e-06	OK	TRUE
LOC109072493	negbinomial.size	2.66297e-06	6.55806e-06	OK	TRUE
LOC109053879	negbinomial.size	2.78775e-06	6.85604e-06	OK	TRUE
LOC109112316	negbinomial.size	2.80453e-06	6.888e-06	OK	TRUE
LOC109061653	negbinomial.size	2.8681e-06	7.03459e-06	OK	TRUE
LOC109064919	negbinomial.size	2.87213e-06	7.03497e-06	OK	TRUE
LOC109092109	negbinomial.size	3.05197e-06	7.46539e-06	OK	TRUE
LOC109069615	negbinomial.size	3.13456e-06	7.6571e-06	OK	TRUE
LOC109101241	negbinomial.size	3.17276e-06	7.73999e-06	OK	TRUE
LOC109064231	negbinomial.size	3.33062e-06	8.1142e-06	OK	TRUE
epha6	negbinomial.size	3.49392e-06	8.50063e-06	OK	TRUE
LOC109062857	negbinomial.size	3.50893e-06	8.5257e-06	OK	TRUE
LOC109065803	negbinomial.size	3.71243e-06	9.00811e-06	OK	TRUE
LOC109085833	negbinomial.size	3.80859e-06	9.22909e-06	OK	TRUE
LOC109093036	negbinomial.size	3.97507e-06	9.61966e-06	OK	TRUE
ldb1a	negbinomial.size	4.01598e-06	9.70572e-06	OK	TRUE
LOC109059857	negbinomial.size	4.04062e-06	9.7523e-06	OK	TRUE
csgalnact1a	negbinomial.size	4.25047e-06	1.02452e-05	OK	TRUE
LOC109085661	negbinomial.size	4.33775e-06	1.04417e-05	OK	TRUE
ifit10	negbinomial.size	4.37141e-06	1.05087e-05	OK	TRUE
LOC109064854	negbinomial.size	4.44189e-06	1.06641e-05	OK	TRUE
si:ch211-136a13.1	negbinomial.size	4.52073e-06	1.0839e-05	OK	TRUE
LOC109069533	negbinomial.size	4.78356e-06	1.1454e-05	OK	TRUE
cnn3a	negbinomial.size	4.81942e-06	1.15247e-05	OK	TRUE
trpm3	negbinomial.size	5.02433e-06	1.19989e-05	OK	TRUE
LOC109098331	negbinomial.size	5.04186e-06	1.20249e-05	OK	TRUE
LOC109051572	negbinomial.size	5.07164e-06	1.20801e-05	OK	TRUE
LOC109093508	negbinomial.size	5.08733e-06	1.21016e-05	OK	TRUE
LOC109113712	negbinomial.size	5.2965e-06	1.25826e-05	OK	TRUE
LOC109053628	negbinomial.size	5.34286e-06	1.26762e-05	OK	TRUE
LOC109085759	negbinomial.size	5.39421e-06	1.27813e-05	OK	TRUE
LOC109110485	negbinomial.size	5.42611e-06	1.28402e-05	OK	TRUE
LOC109106544	negbinomial.size	5.4843e-06	1.29441e-05	OK	TRUE
LOC109058930	negbinomial.size	5.48305e-06	1.29441e-05	OK	TRUE
LOC109051496	negbinomial.size	5.5542e-06	1.30798e-05	OK	TRUE
LOC109064523	negbinomial.size	5.5562e-06	1.30798e-05	OK	TRUE
LOC109076856	negbinomial.size	5.70706e-06	1.34175e-05	OK	TRUE
LOC109094345	negbinomial.size	5.73041e-06	1.3455e-05	OK	TRUE
LOC109074202	negbinomial.size	5.79665e-06	1.35929e-05	OK	TRUE
nrp2b	negbinomial.size	5.90112e-06	1.382e-05	OK	TRUE
LOC109098098	negbinomial.size	5.91426e-06	1.3833e-05	OK	TRUE
scg2a	negbinomial.size	6.10674e-06	1.42648e-05	OK	TRUE
nid2a	negbinomial.size	6.22823e-06	1.45299e-05	OK	TRUE
LOC109045050	negbinomial.size	6.9475e-06	1.61871e-05	OK	TRUE
LOC122140773	negbinomial.size	7.34e-06	1.70796e-05	OK	TRUE
LOC109093705	negbinomial.size	7.70818e-06	1.78905e-05	OK	TRUE
LOC109080552	negbinomial.size	7.70644e-06	1.78905e-05	OK	TRUE
LOC122137580	negbinomial.size	7.846e-06	1.81871e-05	OK	TRUE
zmp:0000000625	negbinomial.size	7.86868e-06	1.82164e-05	OK	TRUE
ifih1	negbinomial.size	8.11861e-06	1.87711e-05	OK	TRUE
LOC109102588	negbinomial.size	8.25626e-06	1.9065e-05	OK	TRUE
vdrb	negbinomial.size	8.41839e-06	1.94147e-05	OK	TRUE
LOC109053941	negbinomial.size	8.49872e-06	1.95751e-05	OK	TRUE
LOC109072465	negbinomial.size	8.52115e-06	1.96019e-05	OK	TRUE
LOC109082695	negbinomial.size	8.55008e-06	1.96435e-05	OK	TRUE
LOC109108576	negbinomial.size	8.71573e-06	1.99988e-05	OK	TRUE
LOC109046477	negbinomial.size	8.94055e-06	2.04888e-05	OK	TRUE
tsc22d3	negbinomial.size	8.95344e-06	2.04924e-05	OK	TRUE
LOC109085971	negbinomial.size	8.99441e-06	2.05603e-05	OK	TRUE
LOC109099839	negbinomial.size	9.03748e-06	2.06327e-05	OK	TRUE
LOC122138367	negbinomial.size	9.25456e-06	2.11018e-05	OK	TRUE
LOC109075046	negbinomial.size	9.44242e-06	2.15031e-05	OK	TRUE
LOC109085786	negbinomial.size	9.53262e-06	2.16813e-05	OK	TRUE
ryr3	negbinomial.size	9.88849e-06	2.24626e-05	OK	TRUE
tspan4a	negbinomial.size	1.04922e-05	2.38042e-05	OK	TRUE
cd248a	negbinomial.size	1.05236e-05	2.38455e-05	OK	TRUE
LOC109095656	negbinomial.size	1.08313e-05	2.45121e-05	OK	TRUE
LOC109065047	negbinomial.size	1.09191e-05	2.46802e-05	OK	TRUE
kctd6b	negbinomial.size	1.09399e-05	2.46963e-05	OK	TRUE
LOC122135912	negbinomial.size	1.10342e-05	2.48784e-05	OK	TRUE
LOC109074294	negbinomial.size	1.11567e-05	2.51233e-05	OK	TRUE
nectin1b	negbinomial.size	1.1703e-05	2.63208e-05	OK	TRUE
si:ch211-216b21.2	negbinomial.size	1.20707e-05	2.70759e-05	OK	TRUE
LOC109048869	negbinomial.size	1.20835e-05	2.70759e-05	OK	TRUE
boka	negbinomial.size	1.20767e-05	2.70759e-05	OK	TRUE
LOC109071293	negbinomial.size	1.21761e-05	2.72499e-05	OK	TRUE
LOC109065508	negbinomial.size	1.23916e-05	2.7698e-05	OK	TRUE
tle2b	negbinomial.size	1.26605e-05	2.82641e-05	OK	TRUE
LOC109107193	negbinomial.size	1.2966e-05	2.89107e-05	OK	TRUE
LOC109067147	negbinomial.size	1.33077e-05	2.96362e-05	OK	TRUE
LOC109052684	negbinomial.size	1.33562e-05	2.97078e-05	OK	TRUE
LOC122147177	negbinomial.size	1.35359e-05	3.00706e-05	OK	TRUE
LOC109053386	negbinomial.size	1.36279e-05	3.0238e-05	OK	TRUE
nuak1a	negbinomial.size	1.4021e-05	3.10722e-05	OK	TRUE
LOC109061437	negbinomial.size	1.43774e-05	3.18231e-05	OK	TRUE
LOC109080954	negbinomial.size	1.44108e-05	3.18583e-05	OK	TRUE
ecm1b	negbinomial.size	1.4506e-05	3.20297e-05	OK	TRUE
LOC109093672	negbinomial.size	1.49627e-05	3.2998e-05	OK	TRUE
LOC109057000	negbinomial.size	1.50674e-05	3.31886e-05	OK	TRUE
LOC109096312	negbinomial.size	1.52224e-05	3.34892e-05	OK	TRUE
LOC109052931	negbinomial.size	1.57475e-05	3.46025e-05	OK	TRUE
cftr	negbinomial.size	1.58071e-05	3.46916e-05	OK	TRUE
pnck	negbinomial.size	1.60522e-05	3.51869e-05	OK	TRUE
spon1b	negbinomial.size	1.61551e-05	3.53697e-05	OK	TRUE
si:ch211-207d6.2	negbinomial.size	1.72294e-05	3.76763e-05	OK	TRUE
LOC122144014	negbinomial.size	1.76912e-05	3.86397e-05	OK	TRUE
LOC109056344	negbinomial.size	1.90511e-05	4.15597e-05	OK	TRUE
LOC109052952	negbinomial.size	1.92023e-05	4.18394e-05	OK	TRUE
LOC109064589	negbinomial.size	1.9898e-05	4.33032e-05	OK	TRUE
LOC109068844	negbinomial.size	2.03333e-05	4.41976e-05	OK	TRUE
LOC109055026	negbinomial.size	2.14465e-05	4.65615e-05	OK	TRUE
LOC109097747	negbinomial.size	2.14914e-05	4.66031e-05	OK	TRUE
LOC109049531	negbinomial.size	2.22122e-05	4.81087e-05	OK	TRUE
LOC109050884	negbinomial.size	2.2609e-05	4.89099e-05	OK	TRUE
LOC109053927	negbinomial.size	2.33004e-05	5.03455e-05	OK	TRUE
LOC109111361	negbinomial.size	2.37153e-05	5.11812e-05	OK	TRUE
LOC109077206	negbinomial.size	2.41102e-05	5.19715e-05	OK	TRUE
LOC122145082	negbinomial.size	2.45345e-05	5.28233e-05	OK	TRUE
LOC109106229	negbinomial.size	2.46275e-05	5.29608e-05	OK	TRUE
LOC109113836	negbinomial.size	2.49278e-05	5.3543e-05	OK	TRUE
LOC109089254	negbinomial.size	2.52108e-05	5.40871e-05	OK	TRUE
LOC109088648	negbinomial.size	2.62907e-05	5.63371e-05	OK	TRUE
LOC109053975	negbinomial.size	2.67163e-05	5.71817e-05	OK	TRUE
LOC109110066	negbinomial.size	2.67815e-05	5.72537e-05	OK	TRUE
LOC109113403	negbinomial.size	2.7111e-05	5.789e-05	OK	TRUE
LOC109052264	negbinomial.size	2.71839e-05	5.79775e-05	OK	TRUE
LOC109060515	negbinomial.size	2.80549e-05	5.96986e-05	OK	TRUE
LOC109060691	negbinomial.size	2.80567e-05	5.96986e-05	OK	TRUE
LOC109045073	negbinomial.size	2.82243e-05	5.99849e-05	OK	TRUE
LOC122141328	negbinomial.size	2.84014e-05	6.02907e-05	OK	TRUE
LOC109079045	negbinomial.size	2.84906e-05	6.04093e-05	OK	TRUE
LOC109112652	negbinomial.size	2.90161e-05	6.14519e-05	OK	TRUE
LOC109071662	negbinomial.size	3.13767e-05	6.63739e-05	OK	TRUE
LOC122138489	negbinomial.size	3.28495e-05	6.94083e-05	OK	TRUE
LOC109062452	negbinomial.size	3.31776e-05	7.00202e-05	OK	TRUE
LOC109109368	negbinomial.size	3.35314e-05	7.06846e-05	OK	TRUE
LOC109103893	negbinomial.size	3.39425e-05	7.14683e-05	OK	TRUE
LOC109096583	negbinomial.size	3.41396e-05	7.18001e-05	OK	TRUE
LOC109095244	negbinomial.size	3.49234e-05	7.33635e-05	OK	TRUE
LOC109060110	negbinomial.size	3.51714e-05	7.3799e-05	OK	TRUE
LOC109063928	negbinomial.size	3.59194e-05	7.52815e-05	OK	TRUE
LOC109087421	negbinomial.size	3.675e-05	7.69335e-05	OK	TRUE
LOC109090521	negbinomial.size	3.68581e-05	7.70707e-05	OK	TRUE
LOC109050392	negbinomial.size	3.73705e-05	7.80523e-05	OK	TRUE
LOC109085815	negbinomial.size	3.80087e-05	7.92939e-05	OK	TRUE
LOC109073685	negbinomial.size	3.83903e-05	7.99982e-05	OK	TRUE
LOC109101209	negbinomial.size	3.98685e-05	8.29831e-05	OK	TRUE
efnb2a	negbinomial.size	4.07186e-05	8.46555e-05	OK	TRUE
LOC109072264	negbinomial.size	4.10178e-05	8.51801e-05	OK	TRUE
thrab	negbinomial.size	4.10899e-05	8.52323e-05	OK	TRUE
LOC109088990	negbinomial.size	4.32955e-05	8.97046e-05	OK	TRUE
nrip1a	negbinomial.size	4.47446e-05	9.26015e-05	OK	TRUE
LOC109105236	negbinomial.size	4.59704e-05	9.50299e-05	OK	TRUE
si:ch211-1a19.3	negbinomial.size	4.6332e-05	9.56685e-05	OK	TRUE
gjb3	negbinomial.size	4.70944e-05	9.71229e-05	OK	TRUE
LOC109059136	negbinomial.size	4.71434e-05	9.71229e-05	OK	TRUE
LOC109057163	negbinomial.size	4.85046e-05	9.98139e-05	OK	TRUE
LOC109094379	negbinomial.size	5.10005e-05	0.000104831	OK	TRUE
LOC109094258	negbinomial.size	5.15919e-05	0.000105927	OK	TRUE
LOC109063294	negbinomial.size	5.22139e-05	0.000107083	OK	TRUE
tmem100a	negbinomial.size	5.50354e-05	0.000112742	OK	TRUE
LOC109105501	negbinomial.size	5.54653e-05	0.000113494	OK	TRUE
LOC109053795	negbinomial.size	5.66142e-05	0.000115715	OK	TRUE
LOC109087179	negbinomial.size	5.68711e-05	0.000116109	OK	TRUE
LOC109103172	negbinomial.size	5.94326e-05	0.000121202	OK	TRUE
LOC109103955	negbinomial.size	5.96791e-05	0.000121569	OK	TRUE
LOC109056018	negbinomial.size	6.00427e-05	0.000122172	OK	TRUE
LOC109051259	negbinomial.size	6.13359e-05	0.000124664	OK	TRUE
LOC109053926	negbinomial.size	6.16134e-05	0.000125088	OK	TRUE
LOC109068907	negbinomial.size	6.19268e-05	0.000125583	OK	TRUE
LOC109097482	negbinomial.size	6.24275e-05	0.000126316	OK	TRUE
LOC109101774	negbinomial.size	6.24167e-05	0.000126316	OK	TRUE
LOC109045914	negbinomial.size	6.25214e-05	0.000126327	OK	TRUE
sh3bp5lb	negbinomial.size	6.25721e-05	0.000126327	OK	TRUE
herc3	negbinomial.size	6.29719e-05	0.000126993	OK	TRUE
LOC109046274	negbinomial.size	6.42537e-05	0.000129435	OK	TRUE
LOC109085702	negbinomial.size	6.90456e-05	0.000138933	OK	TRUE
LOC109076009	negbinomial.size	6.96493e-05	0.000139993	OK	TRUE
LOC109098790	negbinomial.size	6.9868e-05	0.000140277	OK	TRUE
LOC109111839	negbinomial.size	7.0336e-05	0.000141061	OK	TRUE
LOC109095398	negbinomial.size	7.19456e-05	0.000144129	OK	TRUE
LOC109113303	negbinomial.size	7.44165e-05	0.000148915	OK	TRUE
pparaa	negbinomial.size	8.1304e-05	0.000162519	OK	TRUE
sgms1a	negbinomial.size	8.22928e-05	0.000164314	OK	TRUE
LOC109068498	negbinomial.size	8.46673e-05	0.000168869	OK	TRUE
LOC109092886	negbinomial.size	8.57738e-05	0.000170888	OK	TRUE
rnd3b	negbinomial.size	8.65798e-05	0.000172305	OK	TRUE
LOC109064913	negbinomial.size	9.0093e-05	0.000179101	OK	TRUE
LOC109099490	negbinomial.size	9.27914e-05	0.000184263	OK	TRUE
LOC109097967	negbinomial.size	9.70781e-05	0.000192565	OK	TRUE
LOC109079965	negbinomial.size	9.88637e-05	0.000195893	OK	TRUE
pck1	negbinomial.size	9.90504e-05	0.000196048	OK	TRUE
tmem88b	negbinomial.size	0.000100545	0.00019879	OK	TRUE
LOC109045486	negbinomial.size	0.000101471	0.000200402	OK	TRUE
LOC109112921	negbinomial.size	0.000102916	0.000203035	OK	TRUE
LOC109061032	negbinomial.size	0.000103236	0.000203446	OK	TRUE
LOC122146224	negbinomial.size	0.000104241	0.000205204	OK	TRUE
si:ch73-211e3.1	negbinomial.size	0.000107317	0.00021103	OK	TRUE
LOC109059322	negbinomial.size	0.000109636	0.000215356	OK	TRUE
LOC109083670	negbinomial.size	0.000115178	0.000225998	OK	TRUE
ccl25b	negbinomial.size	0.000115594	0.000226569	OK	TRUE
pparab	negbinomial.size	0.000119154	0.000233294	OK	TRUE
LOC109068846	negbinomial.size	0.000120377	0.000235436	OK	TRUE
LOC109103154	negbinomial.size	0.000124323	0.000242892	OK	TRUE
arhgap22	negbinomial.size	0.000125656	0.000245231	OK	TRUE
btr09	negbinomial.size	0.000125947	0.000245536	OK	TRUE
LOC109071457	negbinomial.size	0.000128993	0.000251204	OK	TRUE
LOC122144326	negbinomial.size	0.000129322	0.000251575	OK	TRUE
LOC109045958	negbinomial.size	0.00013546	0.000263233	OK	TRUE
LOC109091749	negbinomial.size	0.00013748	0.000266873	OK	TRUE
LOC109046107	negbinomial.size	0.000139031	0.000269596	OK	TRUE
LOC109097218	negbinomial.size	0.000139205	0.000269645	OK	TRUE
LOC109047993	negbinomial.size	0.000140626	0.000272107	OK	TRUE
LOC109048168	negbinomial.size	0.000141581	0.000273662	OK	TRUE
LOC109109240	negbinomial.size	0.000142915	0.000275947	OK	TRUE
LOC109069409	negbinomial.size	0.000147408	0.000284321	OK	TRUE
LOC109076702	negbinomial.size	0.000148328	0.000285792	OK	TRUE
LOC109097946	negbinomial.size	0.000149642	0.000288017	OK	TRUE
LOC122139076	negbinomial.size	0.000150205	0.000288795	OK	TRUE
LOC109067476	negbinomial.size	0.000150576	0.000289202	OK	TRUE
rin2a	negbinomial.size	0.000152484	0.000292248	OK	TRUE
LOC109071791	negbinomial.size	0.000152337	0.000292248	OK	TRUE
LOC109079331	negbinomial.size	0.000152772	0.00029249	OK	TRUE
LOC109110048	negbinomial.size	0.000153751	0.000294054	OK	TRUE
LOC109044845	negbinomial.size	0.000157137	0.000300214	OK	TRUE
LOC109055398	negbinomial.size	0.000158276	0.000302073	OK	TRUE
nrip2	negbinomial.size	0.000167475	0.000319293	OK	TRUE
psd3l	negbinomial.size	0.000172256	0.000328063	OK	TRUE
LOC109059591	negbinomial.size	0.000172648	0.000328466	OK	TRUE
LOC109059608	negbinomial.size	0.000177701	0.000337726	OK	TRUE
LOC109051313	negbinomial.size	0.000178193	0.000338305	OK	TRUE
LOC109061430	negbinomial.size	0.000183959	0.000348888	OK	TRUE
LOC109092764	negbinomial.size	0.00018588	0.000352162	OK	TRUE
LOC109045316	negbinomial.size	0.000188996	0.000357694	OK	TRUE
LOC109087642	negbinomial.size	0.000189626	0.000358512	OK	TRUE
marc1	negbinomial.size	0.000192351	0.000363285	OK	TRUE
LOC109049569	negbinomial.size	0.000192879	0.000363905	OK	TRUE
LOC109079742	negbinomial.size	0.00019505	0.000367618	OK	TRUE
LOC109083865	negbinomial.size	0.000199136	0.000374929	OK	TRUE
LOC109054249	negbinomial.size	0.000221317	0.000416259	OK	TRUE
LOC109061461	negbinomial.size	0.000230615	0.000433299	OK	TRUE
LOC109056006	negbinomial.size	0.00023709	0.000445003	OK	TRUE
avl9	negbinomial.size	0.000239551	0.000448821	OK	TRUE
LOC122142358	negbinomial.size	0.000239619	0.000448821	OK	TRUE
LOC109061326	negbinomial.size	0.000244292	0.000457103	OK	TRUE
LOC109060366	negbinomial.size	0.000253028	0.000472962	OK	TRUE
LOC109049432	negbinomial.size	0.000253569	0.000473486	OK	TRUE
LOC109092292	negbinomial.size	0.0002552	0.000476041	OK	TRUE
golt1a	negbinomial.size	0.000262111	0.00048843	OK	TRUE
LOC109098462	negbinomial.size	0.000263381	0.000490295	OK	TRUE
LOC122145643	negbinomial.size	0.000265489	0.000493712	OK	TRUE
LOC109065742	negbinomial.size	0.000270536	0.000502582	OK	TRUE
si:dkey-238i5.2	negbinomial.size	0.000271231	0.000503358	OK	TRUE
LOC109086971	negbinomial.size	0.000279871	0.000518862	OK	TRUE
LOC109052935	negbinomial.size	0.00028216	0.000522572	OK	TRUE
mettl24	negbinomial.size	0.000282955	0.00052351	OK	TRUE
LOC109049145	negbinomial.size	0.000286649	0.000529805	OK	TRUE
LOC109071059	negbinomial.size	0.000289267	0.000534099	OK	TRUE
LOC109094502	negbinomial.size	0.000294848	0.000543851	OK	TRUE
LOC109057580	negbinomial.size	0.000297495	0.000548177	OK	TRUE
LOC122136972	negbinomial.size	0.000301347	0.000554711	OK	TRUE
LOC109086771	negbinomial.size	0.000302438	0.000556156	OK	TRUE
LOC122139648	negbinomial.size	0.000310199	0.000569849	OK	TRUE
LOC109089835	negbinomial.size	0.000315024	0.000578129	OK	TRUE
LOC122134443	negbinomial.size	0.000318835	0.000584531	OK	TRUE
LOC109099356	negbinomial.size	0.000324141	0.000593658	OK	TRUE
rras2	negbinomial.size	0.000331918	0.000607289	OK	TRUE
LOC109077172	negbinomial.size	0.00033745	0.000616789	OK	TRUE
LOC109053435	negbinomial.size	0.000345862	0.000631529	OK	TRUE
LOC109061020	negbinomial.size	0.000346244	0.000631592	OK	TRUE
LOC109113549	negbinomial.size	0.000347496	0.000633239	OK	TRUE
fkbp5	negbinomial.size	0.000354656	0.000645638	OK	TRUE
LOC109098602	negbinomial.size	0.000360236	0.000655138	OK	TRUE
LOC109107875	negbinomial.size	0.000360967	0.00065581	OK	TRUE
LOC109062990	negbinomial.size	0.000363924	0.000660522	OK	TRUE
alcama	negbinomial.size	0.00037136	0.000673345	OK	TRUE
LOC109055056	negbinomial.size	0.00037332	0.000676223	OK	TRUE
LOC109083036	negbinomial.size	0.000385124	0.000696909	OK	TRUE
LOC109089516	negbinomial.size	0.000389591	0.000704291	OK	TRUE
ttll10	negbinomial.size	0.000398972	0.000720531	OK	TRUE
acvrl1	negbinomial.size	0.000401436	0.000723998	OK	TRUE
LOC122148943	negbinomial.size	0.000401689	0.000723998	OK	TRUE
inha	negbinomial.size	0.000403634	0.000726782	OK	TRUE
prkchb	negbinomial.size	0.000405897	0.000730131	OK	TRUE
LOC109099724	negbinomial.size	0.00040667	0.000730799	OK	TRUE
LOC109113476	negbinomial.size	0.00040865	0.00073363	OK	TRUE
aopep	negbinomial.size	0.000410007	0.000735339	OK	TRUE
LOC109074705	negbinomial.size	0.000413397	0.000740686	OK	TRUE
LOC109075077	negbinomial.size	0.000415741	0.000744152	OK	TRUE
LOC109096877	negbinomial.size	0.000418064	0.000747573	OK	TRUE
LOC109096534	negbinomial.size	0.000432921	0.000773377	OK	TRUE
LOC109109423	negbinomial.size	0.000437124	0.000780119	OK	TRUE
LOC109064687	negbinomial.size	0.000438311	0.000781469	OK	TRUE
LOC109060922	negbinomial.size	0.000464624	0.000827569	OK	TRUE
mid2	negbinomial.size	0.000469053	0.000834056	OK	TRUE
LOC109060055	negbinomial.size	0.000469185	0.000834056	OK	TRUE
LOC109090359	negbinomial.size	0.000470063	0.000834799	OK	TRUE
LOC109087790	negbinomial.size	0.000476918	0.000846145	OK	TRUE
LOC109082914	negbinomial.size	0.000493026	0.000873869	OK	TRUE
LOC109088697	negbinomial.size	0.000494621	0.00087584	OK	TRUE
LOC109100437	negbinomial.size	0.000497754	0.00088053	OK	TRUE
LOC122136009	negbinomial.size	0.000501395	0.000886107	OK	TRUE
LOC109047328	negbinomial.size	0.000502078	0.00088645	OK	TRUE
LOC109104600	negbinomial.size	0.000503843	0.00088784	OK	TRUE
LOC109075130	negbinomial.size	0.000503426	0.00088784	OK	TRUE
LOC109058984	negbinomial.size	0.00051481	0.000906286	OK	TRUE
LOC109055995	negbinomial.size	0.000522698	0.00091928	OK	TRUE
map1lc3c	negbinomial.size	0.000526159	0.000923576	OK	TRUE
LOC109098273	negbinomial.size	0.00052571	0.000923576	OK	TRUE
LOC109053354	negbinomial.size	0.00052836	0.000926544	OK	TRUE
LOC109076850	negbinomial.size	0.000539165	0.00094458	OK	TRUE
LOC109051742	negbinomial.size	0.00054523	0.000954284	OK	TRUE
fgfrl1a	negbinomial.size	0.000545858	0.000954463	OK	TRUE
LOC109086792	negbinomial.size	0.00055306	0.000966125	OK	TRUE
LOC109071965	negbinomial.size	0.000554433	0.000967591	OK	TRUE
rap1gap2b	negbinomial.size	0.000557358	0.00097083	OK	TRUE
LOC109075677	negbinomial.size	0.000557073	0.00097083	OK	TRUE
LOC109099523	negbinomial.size	0.000558448	0.000971795	OK	TRUE
LOC109102694	negbinomial.size	0.000568804	0.000988869	OK	TRUE
LOC109081474	negbinomial.size	0.000595774	0.00103477	OK	TRUE
cadm3	negbinomial.size	0.000629147	0.00109168	OK	TRUE
dennd1b	negbinomial.size	0.000635129	0.00110101	OK	TRUE
esr1	negbinomial.size	0.00064112	0.00111034	OK	TRUE
LOC109102297	negbinomial.size	0.000648607	0.00112223	OK	TRUE
sertad2b	negbinomial.size	0.000650288	0.00112407	OK	TRUE
LOC109101122	negbinomial.size	0.000657373	0.00113523	OK	TRUE
LOC109085752	negbinomial.size	0.000669852	0.00115569	OK	TRUE
LOC109068363	negbinomial.size	0.000674659	0.00116287	OK	TRUE
LOC109092662	negbinomial.size	0.000685666	0.00117961	OK	TRUE
tmem63ba	negbinomial.size	0.000685267	0.00117961	OK	TRUE
LOC109047450	negbinomial.size	0.000694158	0.00119308	OK	TRUE
si:ch211-209a2.2	negbinomial.size	0.0006995	0.00119999	OK	TRUE
LOC109092868	negbinomial.size	0.000699472	0.00119999	OK	TRUE
LOC109092473	negbinomial.size	0.000711553	0.00121952	OK	TRUE
LOC109085513	negbinomial.size	0.000797489	0.00136551	OK	TRUE
LOC109057539	negbinomial.size	0.00081673	0.00139582	OK	TRUE
LOC109049573	negbinomial.size	0.000816079	0.00139582	OK	TRUE
LOC109098778	negbinomial.size	0.000820765	0.0014014	OK	TRUE
LOC109111140	negbinomial.size	0.000824129	0.00140582	OK	TRUE
LOC122147949	negbinomial.size	0.000824911	0.00140583	OK	TRUE
eps8l1a	negbinomial.size	0.000862428	0.00146839	OK	TRUE
nkain4	negbinomial.size	0.000868976	0.00147815	OK	TRUE
parp12b	negbinomial.size	0.000874498	0.00148616	OK	TRUE
LOC109056278	negbinomial.size	0.000876672	0.00148846	OK	TRUE
LOC109108618	negbinomial.size	0.000883392	0.00149846	OK	TRUE
ptn	negbinomial.size	0.000895853	0.00151818	OK	TRUE
atp11a	negbinomial.size	0.00090635	0.00153454	OK	TRUE
efna5a	negbinomial.size	0.000916135	0.00154966	OK	TRUE
sema6e	negbinomial.size	0.00091719	0.00155	OK	TRUE
LOC109048778	negbinomial.size	0.000920137	0.00155237	OK	TRUE
LOC109058224	negbinomial.size	0.000920301	0.00155237	OK	TRUE
emx2	negbinomial.size	0.000933945	0.00157392	OK	TRUE
hipk2	negbinomial.size	0.000937796	0.00157894	OK	TRUE
LOC109053949	negbinomial.size	0.000947375	0.00159359	OK	TRUE
mknk2b	negbinomial.size	0.000953727	0.00160279	OK	TRUE
LOC109046367	negbinomial.size	0.0009572	0.00160714	OK	TRUE
LOC109112337	negbinomial.size	0.000987224	0.00165602	OK	TRUE
LOC122138926	negbinomial.size	0.00100704	0.0016877	OK	TRUE
LOC109093359	negbinomial.size	0.00100936	0.00169003	OK	TRUE
LOC109095190	negbinomial.size	0.00101288	0.00169437	OK	TRUE
si:ch211-281l24.3	negbinomial.size	0.00105059	0.00175582	OK	TRUE
LOC109071050	negbinomial.size	0.0010917	0.00182284	OK	TRUE
LOC109054522	negbinomial.size	0.00110039	0.00183567	OK	TRUE
LOC109099645	negbinomial.size	0.0011081	0.00184683	OK	TRUE
LOC109105973	negbinomial.size	0.00112067	0.00186608	OK	TRUE
LOC109045830	negbinomial.size	0.00113964	0.00189591	OK	TRUE
LOC109107066	negbinomial.size	0.00116308	0.00193314	OK	TRUE
LOC109073843	negbinomial.size	0.00116763	0.00193716	OK	TRUE
LOC109081892	negbinomial.size	0.00116688	0.00193716	OK	TRUE
slc5a8l	negbinomial.size	0.00119125	0.00197453	OK	TRUE
si:ch211-244b2.3	negbinomial.size	0.00124882	0.00206808	OK	TRUE
LOC109068636	negbinomial.size	0.00125002	0.00206817	OK	TRUE
LOC109052729	negbinomial.size	0.00125702	0.00207786	OK	TRUE
LOC109074701	negbinomial.size	0.0012728	0.00210203	OK	TRUE
LOC122147289	negbinomial.size	0.00130364	0.00215101	OK	TRUE
si:ch211-191i18.2	negbinomial.size	0.00137356	0.00226432	OK	TRUE
LOC109047711	negbinomial.size	0.00138685	0.00228415	OK	TRUE
LOC122138047	negbinomial.size	0.00139423	0.00229421	OK	TRUE
si:dkey-220o5.5	negbinomial.size	0.00142558	0.00234368	OK	TRUE
LOC109105889	negbinomial.size	0.00145522	0.00239025	OK	TRUE
LOC109084356	negbinomial.size	0.00150348	0.00246729	OK	TRUE
LOC109094995	negbinomial.size	0.0015197	0.00249165	OK	TRUE
LOC109068540	negbinomial.size	0.00153468	0.00251394	OK	TRUE
LOC109080064	negbinomial.size	0.00161489	0.00264295	OK	TRUE
insra	negbinomial.size	0.00161917	0.00264755	OK	TRUE
LOC109092667	negbinomial.size	0.00162683	0.00265769	OK	TRUE
LOC109069213	negbinomial.size	0.00165139	0.0026954	OK	TRUE
LOC122147502	negbinomial.size	0.00165472	0.00269839	OK	TRUE
LOC109105302	negbinomial.size	0.001659	0.00270295	OK	TRUE
LOC109096010	negbinomial.size	0.00166967	0.0027179	OK	TRUE
LOC109050401	negbinomial.size	0.00168394	0.00273867	OK	TRUE
LOC109108854	negbinomial.size	0.00174314	0.00283241	OK	TRUE
LOC109066526	negbinomial.size	0.00176707	0.00286873	OK	TRUE
LOC109100969	negbinomial.size	0.00177147	0.0028733	OK	TRUE
LOC109095722	negbinomial.size	0.00178722	0.00289626	OK	TRUE
LOC109104275	negbinomial.size	0.00183067	0.00296402	OK	TRUE
LOC109113505	negbinomial.size	0.00183394	0.00296667	OK	TRUE
LOC109064972	negbinomial.size	0.00186179	0.00300904	OK	TRUE
dlg1b	negbinomial.size	0.00193238	0.00312035	OK	TRUE
LOC109090197	negbinomial.size	0.0019715	0.00318068	OK	TRUE
si:ch211-63b16.4	negbinomial.size	0.00202268	0.00326036	OK	TRUE
KEF38-p13	negbinomial.size	0.00202461	0.00326057	OK	TRUE
LOC109080669	negbinomial.size	0.00203644	0.00327671	OK	TRUE
LOC109108687	negbinomial.size	0.00208735	0.00335566	OK	TRUE
LOC109064091	negbinomial.size	0.00209787	0.00336958	OK	TRUE
hipk3a	negbinomial.size	0.0021631	0.00347129	OK	TRUE
LOC109066351	negbinomial.size	0.0021861	0.0035051	OK	TRUE
LOC122133909	negbinomial.size	0.00220826	0.00353751	OK	TRUE
LOC109059490	negbinomial.size	0.00221211	0.00354054	OK	TRUE
gnal	negbinomial.size	0.00224281	0.00358336	OK	TRUE
LOC109074686	negbinomial.size	0.00224142	0.00358336	OK	TRUE
LOC109087135	negbinomial.size	0.00226248	0.00361162	OK	TRUE
LOC109113732	negbinomial.size	0.00226613	0.00361426	OK	TRUE
LOC109059921	negbinomial.size	0.00227202	0.00362047	OK	TRUE
bmpr1bb	negbinomial.size	0.0023212	0.0036956	OK	TRUE
LOC109083134	negbinomial.size	0.00233671	0.00371703	OK	TRUE
rnf24	negbinomial.size	0.00238492	0.00379039	OK	TRUE
LOC109083269	negbinomial.size	0.00239266	0.00379937	OK	TRUE
LOC122138052	negbinomial.size	0.00242592	0.00384881	OK	TRUE
LOC109069598	negbinomial.size	0.00252521	0.00400284	OK	TRUE
LOC109105646	negbinomial.size	0.00257888	0.00408436	OK	TRUE
LOC109102613	negbinomial.size	0.00258323	0.00408767	OK	TRUE
LOC109073654	negbinomial.size	0.00260256	0.00411468	OK	TRUE
LOC109071881	negbinomial.size	0.00264483	0.00417786	OK	TRUE
LOC109045606	negbinomial.size	0.00265288	0.00418694	OK	TRUE
LOC109085042	negbinomial.size	0.00284141	0.00448059	OK	TRUE
LOC109046757	negbinomial.size	0.00287443	0.00452872	OK	TRUE
igf2b	negbinomial.size	0.0028876	0.00454553	OK	TRUE
rasgef1ba	negbinomial.size	0.00292372	0.00459839	OK	TRUE
pmp22b	negbinomial.size	0.00294658	0.00463035	OK	TRUE
LOC109046465	negbinomial.size	0.0029904	0.00469513	OK	TRUE
LOC109052688	negbinomial.size	0.00302897	0.00475158	OK	TRUE
LOC109054520	negbinomial.size	0.00316406	0.00495922	OK	TRUE
LOC109045585	negbinomial.size	0.00321714	0.00503806	OK	TRUE
LOC109048941	negbinomial.size	0.0032412	0.00507136	OK	TRUE
LOC109051605	negbinomial.size	0.00326652	0.00510658	OK	TRUE
slc7a8a	negbinomial.size	0.00327038	0.00510821	OK	TRUE
LOC109109215	negbinomial.size	0.00327708	0.00511428	OK	TRUE
LOC109057876	negbinomial.size	0.00330874	0.00515925	OK	TRUE
scarb2a	negbinomial.size	0.00331336	0.00516201	OK	TRUE
LOC109057873	negbinomial.size	0.00335133	0.00521669	OK	TRUE
LOC109057799	negbinomial.size	0.00338319	0.00526177	OK	TRUE
LOC109056663	negbinomial.size	0.00338704	0.00526325	OK	TRUE
LOC109085858	negbinomial.size	0.00356565	0.00553607	OK	TRUE
LOC109088439	negbinomial.size	0.00360389	0.00559064	OK	TRUE
LOC109102145	negbinomial.size	0.00362487	0.0056184	OK	TRUE
LOC109046216	negbinomial.size	0.00372206	0.00576411	OK	TRUE
LOC122148724	negbinomial.size	0.0037532	0.00580738	OK	TRUE
arvcfb	negbinomial.size	0.00377108	0.00583008	OK	TRUE
ddx17	negbinomial.size	0.00378683	0.00584447	OK	TRUE
LOC109066766	negbinomial.size	0.0037837	0.00584447	OK	TRUE
LOC109051470	negbinomial.size	0.00379906	0.00585837	OK	TRUE
cxadr	negbinomial.size	0.00389388	0.00598931	OK	TRUE
alk	negbinomial.size	0.00389167	0.00598931	OK	TRUE
LOC109064651	negbinomial.size	0.00389187	0.00598931	OK	TRUE
LOC109102290	negbinomial.size	0.00392137	0.00602139	OK	TRUE
LOC109069727	negbinomial.size	0.00391937	0.00602139	OK	TRUE
LOC109088616	negbinomial.size	0.00400817	0.00614947	OK	TRUE
LOC122147043	negbinomial.size	0.00412091	0.0063171	OK	TRUE
LOC109103185	negbinomial.size	0.00417235	0.00639056	OK	TRUE
ccnb2	negbinomial.size	0.00436777	0.00668423	OK	TRUE
LOC109058230	negbinomial.size	0.00441973	0.00675805	OK	TRUE
LOC109063208	negbinomial.size	0.004425	0.00676042	OK	TRUE
tcf3b	negbinomial.size	0.00473179	0.00722305	OK	TRUE
gas7b	negbinomial.size	0.00485122	0.00739913	OK	TRUE
LOC109058027	negbinomial.size	0.00497091	0.00757532	OK	TRUE
fam126b	negbinomial.size	0.00499777	0.00760986	OK	TRUE
vegfaa	negbinomial.size	0.00501153	0.00762442	OK	TRUE
slc12a7a	negbinomial.size	0.00511401	0.0077738	OK	TRUE
LOC109112211	negbinomial.size	0.00516747	0.00784851	OK	TRUE
LOC109061747	negbinomial.size	0.00525246	0.00796564	OK	TRUE
LOC109101046	negbinomial.size	0.00525337	0.00796564	OK	TRUE
LOC109076654	negbinomial.size	0.00528586	0.00800821	OK	TRUE
LOC109051938	negbinomial.size	0.00529331	0.00801281	OK	TRUE
LOC109080769	negbinomial.size	0.00556878	0.00842278	OK	TRUE
rbpjb	negbinomial.size	0.00585887	0.00885417	OK	TRUE
LOC109052650	negbinomial.size	0.00588363	0.00888419	OK	TRUE
acsl1a	negbinomial.size	0.0059127	0.00892066	OK	TRUE
LOC109109046	negbinomial.size	0.00601754	0.0090713	OK	TRUE
LOC109111036	negbinomial.size	0.00603214	0.00908575	OK	TRUE
LOC109091868	negbinomial.size	0.00608391	0.00915613	OK	TRUE
exoc6b	negbinomial.size	0.00615975	0.00926259	OK	TRUE
LOC109064046	negbinomial.size	0.00623513	0.00936818	OK	TRUE
LOC109068396	negbinomial.size	0.0062886	0.00943447	OK	TRUE
pdzd7b	negbinomial.size	0.00628964	0.00943447	OK	TRUE
LOC109090991	negbinomial.size	0.00631004	0.00945724	OK	TRUE
LOC122135113	negbinomial.size	0.00639908	0.00958278	OK	TRUE
LOC109054034	negbinomial.size	0.00646515	0.00967374	OK	TRUE
LOC109111825	negbinomial.size	0.00669218	0.0100052	OK	TRUE
LOC109061741	negbinomial.size	0.00675017	0.0100836	OK	TRUE
LOC109111957	negbinomial.size	0.00680022	0.01015	OK	TRUE
LOC109074178	negbinomial.size	0.00681282	0.0101604	OK	TRUE
LOC109107387	negbinomial.size	0.00687295	0.0102417	OK	TRUE
LOC109105548	negbinomial.size	0.00688142	0.0102456	OK	TRUE
LOC109088766	negbinomial.size	0.00688686	0.0102456	OK	TRUE
LOC109107397	negbinomial.size	0.00690716	0.0102674	OK	TRUE
LOC109084830	negbinomial.size	0.00695652	0.0103323	OK	TRUE
LOC109110220	negbinomial.size	0.00727114	0.0107908	OK	TRUE
LOC109052695	negbinomial.size	0.00728565	0.0108035	OK	TRUE
fbln5	negbinomial.size	0.00739259	0.0109531	OK	TRUE
LOC122135406	negbinomial.size	0.0074159	0.0109787	OK	TRUE
LOC122137013	negbinomial.size	0.00742765	0.0109871	OK	TRUE
LOC109112143	negbinomial.size	0.00748406	0.0110615	OK	TRUE
LOC109048387	negbinomial.size	0.00756463	0.0111715	OK	TRUE
LOC109094706	negbinomial.size	0.00757162	0.0111728	OK	TRUE
LOC109104855	negbinomial.size	0.00777569	0.0114646	OK	TRUE
LOC109051389	negbinomial.size	0.0077904	0.0114769	OK	TRUE
LOC109096423	negbinomial.size	0.00784949	0.0115546	OK	TRUE
roraa	negbinomial.size	0.00785909	0.0115594	OK	TRUE
LOC109105100	negbinomial.size	0.00792945	0.0116534	OK	TRUE
LOC109108041	negbinomial.size	0.00807448	0.0118569	OK	TRUE
lpar1	negbinomial.size	0.00840247	0.0123286	OK	TRUE
LOC109097694	negbinomial.size	0.00846449	0.0124096	OK	TRUE
LOC109048654	negbinomial.size	0.00855105	0.0125264	OK	TRUE
LOC109080806	negbinomial.size	0.00870165	0.0127267	OK	TRUE
npr1a	negbinomial.size	0.00870186	0.0127267	OK	TRUE
LOC109076790	negbinomial.size	0.0089669	0.0131038	OK	TRUE
LOC109072323	negbinomial.size	0.0092749	0.013543	OK	TRUE
LOC122147983	negbinomial.size	0.0092975	0.0135651	OK	TRUE
LOC109095046	negbinomial.size	0.00951744	0.0138748	OK	TRUE
LOC109050388	negbinomial.size	0.00955995	0.0139256	OK	TRUE
LOC109084201	negbinomial.size	0.00977917	0.0142335	OK	TRUE
LOC109099670	negbinomial.size	0.00981225	0.0142702	OK	TRUE
LOC109049616	negbinomial.size	0.010012	0.014549	OK	TRUE
LOC109112655	negbinomial.size	0.0100249	0.0145562	OK	TRUE
LOC109098213	negbinomial.size	0.0102406	0.0148575	OK	TRUE
LOC109074931	negbinomial.size	0.0102822	0.014906	OK	TRUE
LOC109078898	negbinomial.size	0.0104101	0.0150792	OK	TRUE
LOC109097385	negbinomial.size	0.0105424	0.0152587	OK	TRUE
LOC109090510	negbinomial.size	0.010606	0.0153386	OK	TRUE
LOC109097355	negbinomial.size	0.0106178	0.0153433	OK	TRUE
LOC109075506	negbinomial.size	0.0107095	0.0154636	OK	TRUE
LOC109083736	negbinomial.size	0.0111065	0.0160241	OK	TRUE
LOC109094294	negbinomial.size	0.0112475	0.0162146	OK	TRUE
LOC122137973	negbinomial.size	0.0115162	0.0165888	OK	TRUE
LOC109102475	negbinomial.size	0.0115559	0.0166329	OK	TRUE
LOC109045715	negbinomial.size	0.0116133	0.0166939	OK	TRUE
LOC109091985	negbinomial.size	0.0116168	0.0166939	OK	TRUE
LOC109102724	negbinomial.size	0.0117991	0.0169426	OK	TRUE
LOC109055356	negbinomial.size	0.0121955	0.0174979	OK	TRUE
LOC109049342	negbinomial.size	0.0122106	0.0175057	OK	TRUE
LOC122140869	negbinomial.size	0.0122846	0.0175979	OK	TRUE
LOC109109930	negbinomial.size	0.0124122	0.0177527	OK	TRUE
LOC109073858	negbinomial.size	0.0124039	0.0177527	OK	TRUE
LOC109077226	negbinomial.size	0.0124495	0.017792	OK	TRUE
sntb1	negbinomial.size	0.0125422	0.0179104	OK	TRUE
si:dkey-9i23.16	negbinomial.size	0.0127132	0.0181403	OK	TRUE
LOC109057116	negbinomial.size	0.0132218	0.0188512	OK	TRUE
LOC109106217	negbinomial.size	0.013253	0.0188808	OK	TRUE
nhsa	negbinomial.size	0.0133095	0.0189465	OK	TRUE
LOC109110180	negbinomial.size	0.0134568	0.0191412	OK	TRUE
LOC109095470	negbinomial.size	0.0136161	0.0193526	OK	TRUE
LOC109100142	negbinomial.size	0.0139974	0.0198789	OK	TRUE
LOC109050545	negbinomial.size	0.0142418	0.0202101	OK	TRUE
LOC109078802	negbinomial.size	0.0143501	0.020348	OK	TRUE
ifi27.3	negbinomial.size	0.0145595	0.0206289	OK	TRUE
LOC122140379	negbinomial.size	0.0147618	0.0208991	OK	TRUE
LOC109090000	negbinomial.size	0.0150158	0.0212422	OK	TRUE
LOC109090657	negbinomial.size	0.0153773	0.0217366	OK	TRUE
LOC109065548	negbinomial.size	0.0154751	0.0218579	OK	TRUE
LOC109052169	negbinomial.size	0.0158332	0.0223462	OK	TRUE
LOC109074854	negbinomial.size	0.0158748	0.0223701	OK	TRUE
LOC109054253	negbinomial.size	0.0158746	0.0223701	OK	TRUE
si:ch211-166a6.5	negbinomial.size	0.0160428	0.0225894	OK	TRUE
LOC109105356	negbinomial.size	0.0161946	0.0227854	OK	TRUE
LOC109100678	negbinomial.size	0.0162875	0.0228984	OK	TRUE
LOC109103105	negbinomial.size	0.0163965	0.0230338	OK	TRUE
zbtb46	negbinomial.size	0.0166881	0.0234253	OK	TRUE
plxnb2a.1	negbinomial.size	0.0168767	0.0236717	OK	TRUE
LOC109055393	negbinomial.size	0.0170869	0.023948	OK	TRUE
LOC109046497	negbinomial.size	0.0171121	0.0239648	OK	TRUE
LOC109049454	negbinomial.size	0.0174424	0.0244087	OK	TRUE
LOC109106931	negbinomial.size	0.0175175	0.0244948	OK	TRUE
LOC109088768	negbinomial.size	0.0176661	0.0246836	OK	TRUE
LOC109083721	negbinomial.size	0.0177217	0.0247423	OK	TRUE
LOC122136059	negbinomial.size	0.0182441	0.0254519	OK	TRUE
LOC109111056	negbinomial.size	0.0183237	0.0255435	OK	TRUE
LOC109066009	negbinomial.size	0.0183423	0.0255497	OK	TRUE
LOC109094891	negbinomial.size	0.0184306	0.0256531	OK	TRUE
LOC109048117	negbinomial.size	0.0184575	0.0256707	OK	TRUE
LOC109100684	negbinomial.size	0.0185287	0.0257501	OK	TRUE
LOC109075544	negbinomial.size	0.0186824	0.0259439	OK	TRUE
LOC109094659	negbinomial.size	0.0189051	0.0262331	OK	TRUE
nos1apa	negbinomial.size	0.0190966	0.0264785	OK	TRUE
kctd8	negbinomial.size	0.0191788	0.0265722	OK	TRUE
LOC109069640	negbinomial.size	0.0194704	0.0269556	OK	TRUE
LOC109046206	negbinomial.size	0.0195349	0.0270243	OK	TRUE
irs2a	negbinomial.size	0.0198081	0.0273814	OK	TRUE
LOC109056620	negbinomial.size	0.019909	0.0274999	OK	TRUE
herc5.1	negbinomial.size	0.0203279	0.0280572	OK	TRUE
cpne3	negbinomial.size	0.0205617	0.0283583	OK	TRUE
LOC109074678	negbinomial.size	0.0208072	0.028675	OK	TRUE
LOC109065598	negbinomial.size	0.0212934	0.0293229	OK	TRUE
ncor1	negbinomial.size	0.0217413	0.0299169	OK	TRUE
LOC109054963	negbinomial.size	0.0227545	0.0312874	OK	TRUE
btg4	negbinomial.size	0.0238642	0.0327885	OK	TRUE
LOC122145625	negbinomial.size	0.024057	0.0330284	OK	TRUE
rasgef1bb	negbinomial.size	0.0241803	0.0331725	OK	TRUE
LOC109111486	negbinomial.size	0.0244569	0.0335267	OK	TRUE
col27a1b	negbinomial.size	0.0247369	0.0338849	OK	TRUE
LOC109096117	negbinomial.size	0.0250411	0.0342757	OK	TRUE
LOC109080821	negbinomial.size	0.0259989	0.03556	OK	TRUE
LOC109069124	negbinomial.size	0.0264964	0.0362131	OK	TRUE
LOC109092523	negbinomial.size	0.0266909	0.0364514	OK	TRUE
kcnip1a	negbinomial.size	0.0267995	0.0365723	OK	TRUE
LOC109096816	negbinomial.size	0.0271238	0.036987	OK	TRUE
LOC109095592	negbinomial.size	0.0272431	0.0371218	OK	TRUE
LOC109087787	negbinomial.size	0.0276126	0.0375926	OK	TRUE
LOC109058039	negbinomial.size	0.0276301	0.0375926	OK	TRUE
msi2b	negbinomial.size	0.0280888	0.0381882	OK	TRUE
LOC109095302	negbinomial.size	0.0282307	0.0383523	OK	TRUE
LOC109100035	negbinomial.size	0.0283602	0.0384995	OK	TRUE
nfixa	negbinomial.size	0.0288398	0.0391213	OK	TRUE
LOC109090333	negbinomial.size	0.0289205	0.0392014	OK	TRUE
LOC109047964	negbinomial.size	0.029433	0.0398663	OK	TRUE
LOC109111143	negbinomial.size	0.0301581	0.040818	OK	TRUE
LOC109074718	negbinomial.size	0.0303268	0.0410158	OK	TRUE
LOC109110339	negbinomial.size	0.0307455	0.0415511	OK	TRUE
LOC109046855	negbinomial.size	0.0308053	0.041601	OK	TRUE
LOC109074209	negbinomial.size	0.030863	0.0416478	OK	TRUE
LOC122141069	negbinomial.size	0.031104	0.0419419	OK	TRUE
LOC109071378	negbinomial.size	0.031671	0.0426747	OK	TRUE
LOC109055079	negbinomial.size	0.0317762	0.0427847	OK	TRUE
znf827	negbinomial.size	0.0320898	0.043175	OK	TRUE
esr2b	negbinomial.size	0.0323475	0.0434895	OK	TRUE
LOC109104380	negbinomial.size	0.0324651	0.0436152	OK	TRUE
eef2k	negbinomial.size	0.032729	0.0439372	OK	TRUE
LOC109113733	negbinomial.size	0.0329715	0.0442301	OK	TRUE
LOC109087479	negbinomial.size	0.0330873	0.0443527	OK	TRUE
LOC109050803	negbinomial.size	0.0331815	0.044446	OK	TRUE
LOC109099387	negbinomial.size	0.0338593	0.0453205	OK	TRUE
LOC109095106	negbinomial.size	0.0343574	0.0459534	OK	TRUE
LOC109106925	negbinomial.size	0.0350619	0.0468266	OK	TRUE
LOC109098943	negbinomial.size	0.0350384	0.0468266	OK	TRUE
LOC109092003	negbinomial.size	0.0361157	0.0481985	OK	TRUE
mier1b	negbinomial.size	0.0369286	0.0492471	OK	TRUE
LOC109089343	negbinomial.size	0.0371099	0.0494526	OK	TRUE
LOC109073483	negbinomial.size	0.0371917	0.0495253	OK	TRUE
mical2a	negbinomial.size	0.0396444	0.0527527	OK	TRUE
LOC109048798	negbinomial.size	0.0399668	0.0531427	OK	TRUE
dst	negbinomial.size	0.0400062	0.0531561	OK	TRUE
LOC109083723	negbinomial.size	0.0405961	0.0539004	OK	TRUE
LOC109100971	negbinomial.size	0.0410962	0.0545245	OK	TRUE
LOC109048049	negbinomial.size	0.0411265	0.0545249	OK	TRUE
LOC122134410	negbinomial.size	0.0413011	0.0547164	OK	TRUE
LOC109052132	negbinomial.size	0.041403	0.0548114	OK	TRUE
LOC109103773	negbinomial.size	0.0419702	0.0555218	OK	TRUE
LOC109101913	negbinomial.size	0.0424613	0.0561306	OK	TRUE
LOC122144395	negbinomial.size	0.0427644	0.0564901	OK	TRUE
LOC109055053	negbinomial.size	0.042803	0.0565	OK	TRUE
LOC109064588	negbinomial.size	0.0434962	0.0573733	OK	TRUE
LOC109045062	negbinomial.size	0.0441204	0.0581543	OK	TRUE
LOC109066019	negbinomial.size	0.0442774	0.0583189	OK	TRUE
LOC109060068	negbinomial.size	0.0445212	0.0585975	OK	TRUE
LOC109046172	negbinomial.size	0.0448591	0.0589994	OK	TRUE
LOC109060302	negbinomial.size	0.0453815	0.0596433	OK	TRUE
LOC109103806	negbinomial.size	0.0455207	0.059783	OK	TRUE
egln1a	negbinomial.size	0.0458892	0.0602233	OK	TRUE
LOC122140376	negbinomial.size	0.0462365	0.0606353	OK	TRUE
LOC109053808	negbinomial.size	0.0473543	0.0620564	OK	TRUE
LOC109108814	negbinomial.size	0.0478069	0.0626043	OK	TRUE
LOC109104031	negbinomial.size	0.0484981	0.0634636	OK	TRUE
LOC109081796	negbinomial.size	0.0492595	0.0644136	OK	TRUE
LOC109070285	negbinomial.size	0.0493984	0.0645487	OK	TRUE
ulk2	negbinomial.size	0.0495776	0.0647306	OK	TRUE
LOC109084537	negbinomial.size	0.049609	0.0647306	OK	TRUE
LOC109064751	negbinomial.size	0.0498255	0.0649665	OK	TRUE
LOC109051628	negbinomial.size	0.0517425	0.0674175	OK	TRUE
LOC122147481	negbinomial.size	0.0520046	0.0677105	OK	TRUE
LOC109076644	negbinomial.size	0.0520889	0.0677716	OK	TRUE
LOC109078844	negbinomial.size	0.0531776	0.0690891	OK	TRUE
LOC109064915	negbinomial.size	0.0531549	0.0690891	OK	TRUE
LOC109088376	negbinomial.size	0.0532661	0.0691544	OK	TRUE
LOC122138603	negbinomial.size	0.053678	0.0696395	OK	TRUE
hip1	negbinomial.size	0.0540506	0.0700727	OK	TRUE
sorcs2	negbinomial.size	0.0541223	0.0701156	OK	TRUE
nr1d2a	negbinomial.size	0.0543817	0.0704014	OK	TRUE
LOC109047567	negbinomial.size	0.0553606	0.0715335	OK	TRUE
znf644b	negbinomial.size	0.0553597	0.0715335	OK	TRUE
csmd2	negbinomial.size	0.0553744	0.0715335	OK	TRUE
rbms2a	negbinomial.size	0.0564257	0.0728398	OK	TRUE
limch1b	negbinomial.size	0.0573696	0.0740056	OK	TRUE
LOC109048914	negbinomial.size	0.0584998	0.0754099	OK	TRUE
LOC109092763	negbinomial.size	0.0592718	0.0763509	OK	TRUE
LOC109105385	negbinomial.size	0.0594296	0.0764495	OK	TRUE
LOC109091324	negbinomial.size	0.0594327	0.0764495	OK	TRUE
elf1	negbinomial.size	0.0601098	0.0772658	OK	TRUE
LOC109109644	negbinomial.size	0.0602094	0.077339	OK	TRUE
LOC109088377	negbinomial.size	0.0606138	0.0778034	OK	TRUE
LOC109049026	negbinomial.size	0.0608673	0.0780735	OK	TRUE
LOC109059917	negbinomial.size	0.0630979	0.0808776	OK	TRUE
LOC109092110	negbinomial.size	0.0633606	0.081157	OK	TRUE
LOC122146589	negbinomial.size	0.0635601	0.0813552	OK	TRUE
LOC109075406	negbinomial.size	0.0655232	0.0838087	OK	TRUE
LOC122146372	negbinomial.size	0.0660013	0.0843609	OK	TRUE
LOC109105422	negbinomial.size	0.0667947	0.0853148	OK	TRUE
LOC109104447	negbinomial.size	0.0675075	0.0861646	OK	TRUE
KEF38-p04	negbinomial.size	0.068292	0.0871047	OK	TRUE
LOC109085915	negbinomial.size	0.0686356	0.0874814	OK	TRUE
LOC109082703	negbinomial.size	0.0694683	0.0884806	OK	TRUE
LOC109063299	negbinomial.size	0.0712109	0.0906365	OK	TRUE
LOC109064941	negbinomial.size	0.0713207	0.0906368	OK	TRUE
LOC109096555	negbinomial.size	0.0713041	0.0906368	OK	TRUE
LOC109112079	negbinomial.size	0.0713609	0.0906368	OK	TRUE
ntm	negbinomial.size	0.0721653	0.0915944	OK	TRUE
LOC109061482	negbinomial.size	0.0729921	0.0925144	OK	TRUE
LOC109075807	negbinomial.size	0.072977	0.0925144	OK	TRUE
LOC109056360	negbinomial.size	0.0735219	0.0931209	OK	TRUE
LOC109091540	negbinomial.size	0.0738157	0.0934278	OK	TRUE
LOC109105099	negbinomial.size	0.0756648	0.0957014	OK	TRUE
LOC109100072	negbinomial.size	0.0761941	0.0963039	OK	TRUE
LOC109046238	negbinomial.size	0.0763848	0.0964777	OK	TRUE
si:dkey-237i9.1	negbinomial.size	0.0767569	0.0968802	OK	TRUE
LOC122142333	negbinomial.size	0.0770287	0.0971558	OK	TRUE
LOC109062003	negbinomial.size	0.0773363	0.0974759	OK	TRUE
si:dkey-192l18.9	negbinomial.size	0.077534	0.0976574	OK	TRUE
LOC122142162	negbinomial.size	0.0778762	0.0980204	OK	TRUE
tmem132e	negbinomial.size	0.0789764	0.0993362	OK	TRUE
LOC109113581	negbinomial.size	0.0795434	0.0999801	OK	TRUE
zmp:0000000936	negbinomial.size	0.0805523	0.101178	OK	TRUE
LOC109058299	negbinomial.size	0.0813459	0.102104	OK	TRUE
LOC122135090	negbinomial.size	0.0817089	0.102489	OK	TRUE
LOC109072088	negbinomial.size	0.0818072	0.102542	OK	TRUE
nxf1b	negbinomial.size	0.0820628	0.102772	OK	TRUE
LOC109082441	negbinomial.size	0.0821047	0.102772	OK	TRUE
LOC109046471	negbinomial.size	0.0825048	0.103202	OK	TRUE
LOC109096435	negbinomial.size	0.082957	0.103696	OK	TRUE
trps1	negbinomial.size	0.0848004	0.105927	OK	TRUE
LOC109099667	negbinomial.size	0.0858506	0.107166	OK	TRUE
LOC109051191	negbinomial.size	0.0861153	0.107422	OK	TRUE
LOC122138278	negbinomial.size	0.0862349	0.107497	OK	TRUE
LOC109097487	negbinomial.size	0.086775	0.108022	OK	TRUE
cemip2	negbinomial.size	0.0867461	0.108022	OK	TRUE
mthfd1a	negbinomial.size	0.0870921	0.108343	OK	TRUE
LOC109045657	negbinomial.size	0.0876506	0.108963	OK	TRUE
LOC109062825	negbinomial.size	0.0878365	0.109119	OK	TRUE
LOC109073005	negbinomial.size	0.0881264	0.109405	OK	TRUE
LOC109059319	negbinomial.size	0.0884912	0.109782	OK	TRUE
LOC109078388	negbinomial.size	0.0887702	0.110053	OK	TRUE
LOC109082617	negbinomial.size	0.0894335	0.1108	OK	TRUE
LOC109086313	negbinomial.size	0.0899862	0.111409	OK	TRUE
LOC109107006	negbinomial.size	0.0942496	0.116607	OK	TRUE
LOC109066341	negbinomial.size	0.0944534	0.1167	OK	TRUE
fhit	negbinomial.size	0.0944043	0.1167	OK	TRUE
LOC109109519	negbinomial.size	0.095908	0.118417	OK	TRUE
LOC109107711	negbinomial.size	0.0991012	0.122276	OK	TRUE
LOC122134039	negbinomial.size	0.100859	0.12436	OK	TRUE
LOC109049862	negbinomial.size	0.101293	0.124811	OK	TRUE
LOC109113773	negbinomial.size	0.101547	0.125039	OK	TRUE
LOC109093470	negbinomial.size	0.103953	0.127915	OK	TRUE
flrt2	negbinomial.size	0.104604	0.128629	OK	TRUE
LOC109046364	negbinomial.size	0.105688	0.129874	OK	TRUE
LOC109080799	negbinomial.size	0.10643	0.130697	OK	TRUE
LOC109100769	negbinomial.size	0.107973	0.132503	OK	TRUE
LOC109064679	negbinomial.size	0.108089	0.132555	OK	TRUE
LOC109071936	negbinomial.size	0.109786	0.134545	OK	TRUE
mmrn2b	negbinomial.size	0.111087	0.136048	OK	TRUE
LOC109057239	negbinomial.size	0.111399	0.136337	OK	TRUE
tnrc6c1	negbinomial.size	0.113409	0.138704	OK	TRUE
LOC109098538	negbinomial.size	0.114325	0.139731	OK	TRUE
LOC109073638	negbinomial.size	0.114445	0.139783	OK	TRUE
LOC109068679	negbinomial.size	0.114574	0.139847	OK	TRUE
LOC109050100	negbinomial.size	0.114886	0.140133	OK	TRUE
antxr1c	negbinomial.size	0.115331	0.140581	OK	TRUE
LOC109082850	negbinomial.size	0.11559	0.140802	OK	TRUE
slc22a31	negbinomial.size	0.118015	0.14366	OK	TRUE
LOC109106419	negbinomial.size	0.120527	0.14662	OK	TRUE
LOC109064663	negbinomial.size	0.122106	0.148441	OK	TRUE
LOC109098492	negbinomial.size	0.123327	0.149825	OK	TRUE
LOC109094937	negbinomial.size	0.124971	0.15172	OK	TRUE
LOC109069066	negbinomial.size	0.125326	0.152049	OK	TRUE
LOC122133990	negbinomial.size	0.125732	0.152441	OK	TRUE
LOC109091227	negbinomial.size	0.126802	0.153635	OK	TRUE
LOC122146391	negbinomial.size	0.127941	0.154912	OK	TRUE
LOC122146324	negbinomial.size	0.129373	0.156542	OK	TRUE
LOC109069609	negbinomial.size	0.129845	0.157008	OK	TRUE
LOC109079808	negbinomial.size	0.130325	0.157483	OK	TRUE
LOC109085066	negbinomial.size	0.131618	0.15894	OK	TRUE
crim1	negbinomial.size	0.133253	0.160807	OK	TRUE
LOC122138025	negbinomial.size	0.134307	0.161972	OK	TRUE
LOC109095407	negbinomial.size	0.135375	0.163053	OK	TRUE
LOC122137974	negbinomial.size	0.135383	0.163053	OK	TRUE
LOC109084096	negbinomial.size	0.136818	0.164671	OK	TRUE
nfat5b	negbinomial.size	0.137757	0.165692	OK	TRUE
LOC109109945	negbinomial.size	0.139451	0.167619	OK	TRUE
crebrf	negbinomial.size	0.14195	0.170509	OK	TRUE
LOC109046656	negbinomial.size	0.142501	0.171058	OK	TRUE
LOC109085838	negbinomial.size	0.142654	0.171128	OK	TRUE
LOC109069786	negbinomial.size	0.143837	0.172434	OK	TRUE
LOC109108437	negbinomial.size	0.144668	0.173315	OK	TRUE
LOC109084703	negbinomial.size	0.147098	0.17611	OK	TRUE
LOC122138743	negbinomial.size	0.149485	0.17885	OK	TRUE
LOC109048681	negbinomial.size	0.150775	0.180274	OK	TRUE
LOC109103875	negbinomial.size	0.15477	0.184929	OK	TRUE
fbxo41	negbinomial.size	0.155563	0.185754	OK	TRUE
zdhhc21	negbinomial.size	0.156416	0.18665	OK	TRUE
LOC109055178	negbinomial.size	0.157117	0.187364	OK	TRUE
pik3r1	negbinomial.size	0.15873	0.189162	OK	TRUE
LOC109094919	negbinomial.size	0.159534	0.189996	OK	TRUE
ppp1r9ba	negbinomial.size	0.160658	0.191209	OK	TRUE
uckl1b	negbinomial.size	0.160873	0.19134	OK	TRUE
LOC109062480	negbinomial.size	0.161246	0.191658	OK	TRUE
LOC109055817	negbinomial.size	0.163671	0.194413	OK	TRUE
LOC109080976	negbinomial.size	0.164202	0.194917	OK	TRUE
LOC109095381	negbinomial.size	0.166809	0.197881	OK	TRUE
LOC122137068	negbinomial.size	0.167747	0.198864	OK	TRUE
LOC109084557	negbinomial.size	0.169571	0.200896	OK	TRUE
crfb4	negbinomial.size	0.170673	0.202068	OK	TRUE
ccdc142	negbinomial.size	0.175336	0.207454	OK	TRUE
LOC122140001	negbinomial.size	0.178586	0.211162	OK	TRUE
LOC109045661	negbinomial.size	0.178994	0.211507	OK	TRUE
LOC109066102	negbinomial.size	0.181045	0.21379	OK	TRUE
LOC109091013	negbinomial.size	0.182636	0.21553	OK	TRUE
LOC109092282	negbinomial.size	0.183274	0.216141	OK	TRUE
LOC109058094	negbinomial.size	0.183613	0.216401	OK	TRUE
gse1b	negbinomial.size	0.184661	0.217495	OK	TRUE
LOC109091653	negbinomial.size	0.186027	0.218868	OK	TRUE
LOC109109548	negbinomial.size	0.186068	0.218868	OK	TRUE
LOC122138363	negbinomial.size	0.186273	0.218967	OK	TRUE
srsf11	negbinomial.size	0.186971	0.219645	OK	TRUE
dennd2b	negbinomial.size	0.189463	0.22243	OK	TRUE
pxdc1b	negbinomial.size	0.190502	0.223504	OK	TRUE
LOC109088088	negbinomial.size	0.191208	0.224187	OK	TRUE
LOC109110056	negbinomial.size	0.193494	0.226721	OK	TRUE
LOC109063240	negbinomial.size	0.193927	0.227083	OK	TRUE
LOC109060192	negbinomial.size	0.196004	0.229366	OK	TRUE
LOC109073244	negbinomial.size	0.198399	0.232019	OK	TRUE
numb	negbinomial.size	0.19957	0.233239	OK	TRUE
fndc3bb	negbinomial.size	0.200791	0.234515	OK	TRUE
LOC109110478	negbinomial.size	0.202329	0.236158	OK	TRUE
csrnp1a	negbinomial.size	0.209106	0.243912	OK	TRUE
LOC109089460	negbinomial.size	0.212824	0.248089	OK	TRUE
LOC109083323	negbinomial.size	0.213753	0.249012	OK	TRUE
LOC109086023	negbinomial.size	0.214506	0.249729	OK	TRUE
LOC109049302	negbinomial.size	0.215016	0.250163	OK	TRUE
mt2	negbinomial.size	0.215568	0.250645	OK	TRUE
afap1l2	negbinomial.size	0.216746	0.251853	OK	TRUE
LOC109113363	negbinomial.size	0.217037	0.25203	OK	TRUE
LOC109051853	negbinomial.size	0.218423	0.253477	OK	TRUE
LOC109098494	negbinomial.size	0.219178	0.25419	OK	TRUE
LOC109083389	negbinomial.size	0.228724	0.265092	OK	TRUE
LOC109112073	negbinomial.size	0.232837	0.269686	OK	TRUE
LOC122144320	negbinomial.size	0.235639	0.272758	OK	TRUE
LOC109088715	negbinomial.size	0.236318	0.273369	OK	TRUE
LOC109052679	negbinomial.size	0.237212	0.274229	OK	TRUE
LOC109072188	negbinomial.size	0.23746	0.274341	OK	TRUE
mid1ip1l	negbinomial.size	0.238094	0.274899	OK	TRUE
ptbp3	negbinomial.size	0.23923	0.276034	OK	TRUE
LOC122145291	negbinomial.size	0.23958	0.276262	OK	TRUE
LOC109104744	negbinomial.size	0.242966	0.279989	OK	TRUE
LOC109097866	negbinomial.size	0.243162	0.280038	OK	TRUE
LOC109092084	negbinomial.size	0.244777	0.281718	OK	TRUE
LOC109061083	negbinomial.size	0.252914	0.2909	OK	TRUE
tcea3	negbinomial.size	0.253517	0.291409	OK	TRUE
LOC109106633	negbinomial.size	0.256125	0.29422	OK	TRUE
LOC109069125	negbinomial.size	0.257255	0.295323	OK	TRUE
LOC109102484	negbinomial.size	0.257411	0.295323	OK	TRUE
LOC109110126	negbinomial.size	0.258815	0.296747	OK	TRUE
LOC109112237	negbinomial.size	0.263192	0.301574	OK	TRUE
LOC109105181	negbinomial.size	0.263473	0.301705	OK	TRUE
slc25a23a	negbinomial.size	0.265974	0.304378	OK	TRUE
LOC109094977	negbinomial.size	0.26798	0.30648	OK	TRUE
LOC109055281	negbinomial.size	0.269824	0.308394	OK	TRUE
LOC109047709	negbinomial.size	0.270858	0.309381	OK	TRUE
ahnak	negbinomial.size	0.27607	0.315137	OK	TRUE
LOC109046893	negbinomial.size	0.277171	0.316195	OK	TRUE
LOC109088781	negbinomial.size	0.27812	0.317077	OK	TRUE
LOC109057027	negbinomial.size	0.279511	0.318464	OK	TRUE
lamb2	negbinomial.size	0.284667	0.324135	OK	TRUE
LOC109091422	negbinomial.size	0.287296	0.326923	OK	TRUE
chst10	negbinomial.size	0.291629	0.331646	OK	TRUE
lypla1	negbinomial.size	0.293866	0.33398	OK	TRUE
LOC109098073	negbinomial.size	0.296232	0.336458	OK	TRUE
dsg2l	negbinomial.size	0.298248	0.338537	OK	TRUE
LOC109108893	negbinomial.size	0.299553	0.339806	OK	TRUE
LOC109092800	negbinomial.size	0.306724	0.347289	OK	TRUE
LOC109067520	negbinomial.size	0.306369	0.347289	OK	TRUE
tyro3	negbinomial.size	0.306696	0.347289	OK	TRUE
LOC109092881	negbinomial.size	0.310251	0.351064	OK	TRUE
foxn2a	negbinomial.size	0.311449	0.352199	OK	TRUE
LOC109105509	negbinomial.size	0.313862	0.354708	OK	TRUE
LOC109092377	negbinomial.size	0.315022	0.355797	OK	TRUE
LOC109081571	negbinomial.size	0.321395	0.362769	OK	TRUE
LOC109095528	negbinomial.size	0.325152	0.366782	OK	TRUE
si:dkeyp-75b4.10	negbinomial.size	0.327285	0.368957	OK	TRUE
LOC109092981	negbinomial.size	0.332214	0.37405	OK	TRUE
LOC109062409	negbinomial.size	0.332094	0.37405	OK	TRUE
LOC109045301	negbinomial.size	0.334703	0.376619	OK	TRUE
LOC109100379	negbinomial.size	0.339466	0.381741	OK	TRUE
LOC109110023	negbinomial.size	0.347883	0.390965	OK	TRUE
LOC122137033	negbinomial.size	0.35282	0.396268	OK	TRUE
LOC109079818	negbinomial.size	0.355033	0.398506	OK	TRUE
LOC109048073	negbinomial.size	0.356046	0.399397	OK	TRUE
LOC109087628	negbinomial.size	0.357836	0.401157	OK	TRUE
LOC109067730	negbinomial.size	0.360887	0.404327	OK	TRUE
LOC122141899	negbinomial.size	0.361921	0.405235	OK	TRUE
usp18	negbinomial.size	0.364138	0.407466	OK	TRUE
LOC122145887	negbinomial.size	0.364828	0.407986	OK	TRUE
LOC109075736	negbinomial.size	0.368975	0.412371	OK	TRUE
adgrb2	negbinomial.size	0.373091	0.416714	OK	TRUE
grid1a	negbinomial.size	0.381554	0.425904	OK	TRUE
LOC109093997	negbinomial.size	0.390639	0.435778	OK	TRUE
LOC109046588	negbinomial.size	0.391174	0.436106	OK	TRUE
babam2	negbinomial.size	0.395641	0.440815	OK	TRUE
LOC122146963	negbinomial.size	0.396386	0.441374	OK	TRUE
sh3pxd2aa	negbinomial.size	0.398113	0.442889	OK	TRUE
ano10a	negbinomial.size	0.398234	0.442889	OK	TRUE
ccdc85a	negbinomial.size	0.406005	0.451255	OK	TRUE
LOC109075626	negbinomial.size	0.41057	0.456049	OK	TRUE
LOC109060824	negbinomial.size	0.412989	0.458456	OK	TRUE
mmd2a	negbinomial.size	0.414016	0.459315	OK	TRUE
LOC109050417	negbinomial.size	0.417827	0.46326	OK	TRUE
LOC109112577	negbinomial.size	0.422657	0.468328	OK	TRUE
LOC109056376	negbinomial.size	0.423359	0.46882	OK	TRUE
bach2b	negbinomial.size	0.424751	0.470075	OK	TRUE
LOC109055847	negbinomial.size	0.430735	0.476407	OK	TRUE
LOC109105901	negbinomial.size	0.431401	0.476853	OK	TRUE
LOC109102905	negbinomial.size	0.434202	0.479408	OK	TRUE
LOC109101875	negbinomial.size	0.43424	0.479408	OK	TRUE
rps6ka5	negbinomial.size	0.43853	0.483849	OK	TRUE
LOC109048726	negbinomial.size	0.443547	0.489087	OK	TRUE
LOC122136088	negbinomial.size	0.445232	0.49035	OK	TRUE
LOC109110918	negbinomial.size	0.445193	0.49035	OK	TRUE
si:dkey-120c6.5	negbinomial.size	0.446058	0.490962	OK	TRUE
LOC109102184	negbinomial.size	0.44646	0.491106	OK	TRUE
LOC109103345	negbinomial.size	0.453486	0.498532	OK	TRUE
LOC109098853	negbinomial.size	0.457941	0.503125	OK	TRUE
pard3bb	negbinomial.size	0.45964	0.504687	OK	TRUE
LOC109069708	negbinomial.size	0.466078	0.511446	OK	TRUE
LOC122134364	negbinomial.size	0.469721	0.515132	OK	TRUE
LOC122145337	negbinomial.size	0.47356	0.519029	OK	TRUE
LOC109060651	negbinomial.size	0.473895	0.519082	OK	TRUE
LOC109057934	negbinomial.size	0.475088	0.520075	OK	TRUE
LOC109098297	negbinomial.size	0.475698	0.520429	OK	TRUE
slc44a5b	negbinomial.size	0.481812	0.526801	OK	TRUE
adamtsl5	negbinomial.size	0.485228	0.530216	OK	TRUE
LOC109055142	negbinomial.size	0.488329	0.533283	OK	TRUE
LOC122145362	negbinomial.size	0.496474	0.541853	OK	TRUE
LOC109110587	negbinomial.size	0.500723	0.546161	OK	TRUE
LOC109050313	negbinomial.size	0.50454	0.549994	OK	TRUE
LOC109098313	negbinomial.size	0.509708	0.555294	OK	TRUE
mllt10	negbinomial.size	0.515466	0.56123	OK	TRUE
LOC109103244	negbinomial.size	0.516123	0.561608	OK	TRUE
becn1	negbinomial.size	0.518187	0.563516	OK	TRUE
caska	negbinomial.size	0.520388	0.565572	OK	TRUE
LOC109065793	negbinomial.size	0.525487	0.570771	OK	TRUE
LOC109110691	negbinomial.size	0.52759	0.572713	OK	TRUE
bmpr2b	negbinomial.size	0.52982	0.574654	OK	TRUE
si:ch211-250c4.3	negbinomial.size	0.530012	0.574654	OK	TRUE
klf7b	negbinomial.size	0.531924	0.576383	OK	TRUE
LOC109078804	negbinomial.size	0.533242	0.577466	OK	TRUE
glis2b	negbinomial.size	0.535372	0.579427	OK	TRUE
LOC109096696	negbinomial.size	0.536898	0.580733	OK	TRUE
LOC109097320	negbinomial.size	0.537338	0.580863	OK	TRUE
LOC109080016	negbinomial.size	0.53886	0.582161	OK	TRUE
cald1a	negbinomial.size	0.552214	0.596234	OK	TRUE
rasa2	negbinomial.size	0.557459	0.601538	OK	TRUE
dlc1	negbinomial.size	0.568308	0.612882	OK	TRUE
LOC109047947	negbinomial.size	0.573229	0.617821	OK	TRUE
LOC109109872	negbinomial.size	0.577733	0.622306	OK	TRUE
prkcz	negbinomial.size	0.585478	0.62991	OK	TRUE
LOC109092841	negbinomial.size	0.585487	0.62991	OK	TRUE
LOC109059568	negbinomial.size	0.586082	0.630177	OK	TRUE
LOC109112059	negbinomial.size	0.586901	0.630311	OK	TRUE
LOC109051114	negbinomial.size	0.586579	0.630311	OK	TRUE
LOC109064451	negbinomial.size	0.59055	0.633855	OK	TRUE
LOC109065174	negbinomial.size	0.590917	0.633874	OK	TRUE
LOC109109925	negbinomial.size	0.591863	0.634514	OK	TRUE
LOC109059291	negbinomial.size	0.598937	0.641718	OK	TRUE
psip1a	negbinomial.size	0.605416	0.648277	OK	TRUE
snx29	negbinomial.size	0.607205	0.64981	OK	TRUE
LOC109087123	negbinomial.size	0.611323	0.653831	OK	TRUE
LOC109110407	negbinomial.size	0.611982	0.65415	OK	TRUE
LOC122134938	negbinomial.size	0.615126	0.657124	OK	TRUE
LOC109054251	negbinomial.size	0.616952	0.6583	OK	TRUE
fam13b	negbinomial.size	0.616754	0.6583	OK	TRUE
LOC109090335	negbinomial.size	0.624064	0.665497	OK	TRUE
LOC109087158	negbinomial.size	0.62494	0.66604	OK	TRUE
LOC109070753	negbinomial.size	0.628793	0.669753	OK	TRUE
LOC109109599	negbinomial.size	0.6349	0.675861	OK	TRUE
LOC109084316	negbinomial.size	0.635975	0.676608	OK	TRUE
LOC109051104	negbinomial.size	0.636411	0.676676	OK	TRUE
LOC109074101	negbinomial.size	0.63954	0.678413	OK	TRUE
LOC109068547	negbinomial.size	0.638917	0.678413	OK	TRUE
LOC109097887	negbinomial.size	0.638878	0.678413	OK	TRUE
LOC109078112	negbinomial.size	0.63919	0.678413	OK	TRUE
LOC109088510	negbinomial.size	0.645095	0.683906	OK	TRUE
slc20a2	negbinomial.size	0.6478	0.686373	OK	TRUE
LOC109053159	negbinomial.size	0.653425	0.691929	OK	TRUE
siva1	negbinomial.size	0.653904	0.692033	OK	TRUE
LOC109068424	negbinomial.size	0.655033	0.6928	OK	TRUE
rgs3a	negbinomial.size	0.655392	0.6928	OK	TRUE
LOC109078328	negbinomial.size	0.65686	0.693947	OK	TRUE
LOC109103800	negbinomial.size	0.657642	0.694369	OK	TRUE
med1	negbinomial.size	0.660198	0.696662	OK	TRUE
cables1	negbinomial.size	0.662007	0.698166	OK	TRUE
LOC109051366	negbinomial.size	0.66456	0.700451	OK	TRUE
LOC109091182	negbinomial.size	0.669803	0.705568	OK	TRUE
LOC109052582	negbinomial.size	0.670217	0.705594	OK	TRUE
LOC109054918	negbinomial.size	0.671257	0.70628	OK	TRUE
LOC109105019	negbinomial.size	0.6813	0.716431	OK	TRUE
LOC109093141	negbinomial.size	0.681871	0.716616	OK	TRUE
LOC109088841	negbinomial.size	0.688488	0.723152	OK	TRUE
LOC109083393	negbinomial.size	0.69095	0.725317	OK	TRUE
sfpq	negbinomial.size	0.702732	0.73726	OK	TRUE
aldh3a1	negbinomial.size	0.703977	0.738139	OK	TRUE
ankrd11	negbinomial.size	0.71376	0.747964	OK	TRUE
diaph2	negbinomial.size	0.715808	0.749678	OK	TRUE
LOC109059909	negbinomial.size	0.732192	0.766394	OK	TRUE
LOC109100690	negbinomial.size	0.734648	0.768186	OK	TRUE
LOC122138116	negbinomial.size	0.73475	0.768186	OK	TRUE
foxp1a	negbinomial.size	0.737497	0.770615	OK	TRUE
LOC109081088	negbinomial.size	0.742364	0.775253	OK	TRUE
LOC109050046	negbinomial.size	0.757568	0.790676	OK	TRUE
LOC109046541	negbinomial.size	0.758497	0.791191	OK	TRUE
LOC109092228	negbinomial.size	0.76037	0.792689	OK	TRUE
LOC109071888	negbinomial.size	0.762941	0.794913	OK	TRUE
LOC109096209	negbinomial.size	0.765314	0.796928	OK	TRUE
LOC122141491	negbinomial.size	0.7681	0.799371	OK	TRUE
LOC109050830	negbinomial.size	0.768778	0.799617	OK	TRUE
LOC109097246	negbinomial.size	0.770037	0.800415	OK	TRUE
LOC109071571	negbinomial.size	0.770427	0.800415	OK	TRUE
LOC109097738	negbinomial.size	0.776548	0.806313	OK	TRUE
LOC109058978	negbinomial.size	0.777667	0.807013	OK	TRUE
LOC109112947	negbinomial.size	0.785593	0.814667	OK	TRUE
LOC109061484	negbinomial.size	0.786389	0.814667	OK	TRUE
LOC109058568	negbinomial.size	0.786168	0.814667	OK	TRUE
gdf10a	negbinomial.size	0.788403	0.816288	OK	TRUE
crfb1	negbinomial.size	0.796639	0.824344	OK	TRUE
LOC109112296	negbinomial.size	0.797328	0.824587	OK	TRUE
LOC109065237	negbinomial.size	0.803108	0.830092	OK	TRUE
bckdhbl	negbinomial.size	0.808437	0.835124	OK	TRUE
LOC109079679	negbinomial.size	0.809999	0.836262	OK	TRUE
LOC109089180	negbinomial.size	0.811416	0.837248	OK	TRUE
LOC122139052	negbinomial.size	0.814733	0.840194	OK	TRUE
LOC109060748	negbinomial.size	0.819258	0.843917	OK	TRUE
LOC109109514	negbinomial.size	0.819274	0.843917	OK	TRUE
LOC109047858	negbinomial.size	0.82501	0.849344	OK	TRUE
ccnb1	negbinomial.size	0.826702	0.850604	OK	TRUE
dlg3	negbinomial.size	0.837876	0.861612	OK	TRUE
ccna1	negbinomial.size	0.842171	0.865538	OK	TRUE
LOC109064057	negbinomial.size	0.85103	0.874148	OK	TRUE
egln2	negbinomial.size	0.85641	0.878679	OK	TRUE
LOC109056497	negbinomial.size	0.856301	0.878679	OK	TRUE
LOC109062073	negbinomial.size	0.857872	0.879682	OK	TRUE
LOC109078206	negbinomial.size	0.865887	0.8874	OK	TRUE
LOC122143653	negbinomial.size	0.867826	0.888885	OK	TRUE
kansl1b	negbinomial.size	0.872777	0.893451	OK	TRUE
LOC109070717	negbinomial.size	0.874002	0.894202	OK	TRUE
nrg2a	negbinomial.size	0.87901	0.898706	OK	TRUE
LOC109079791	negbinomial.size	0.879395	0.898706	OK	TRUE
unkl	negbinomial.size	0.883777	0.902168	OK	TRUE
hnrnpa0l	negbinomial.size	0.883712	0.902168	OK	TRUE
zgc:152986	negbinomial.size	0.889326	0.907323	OK	TRUE
LOC109088858	negbinomial.size	0.89011	0.907612	OK	TRUE
LOC109071587	negbinomial.size	0.894038	0.911105	OK	TRUE
LOC109068996	negbinomial.size	0.894685	0.911253	OK	TRUE
LOC109071322	negbinomial.size	0.896637	0.912729	OK	TRUE
LOC109076104	negbinomial.size	0.897709	0.913308	OK	TRUE
LOC109047924	negbinomial.size	0.904904	0.920112	OK	TRUE
LOC109108110	negbinomial.size	0.906114	0.920826	OK	TRUE
LOC109060900	negbinomial.size	0.909326	0.923574	OK	TRUE
LOC109051353	negbinomial.size	0.912262	0.926037	OK	TRUE
LOC109102522	negbinomial.size	0.913932	0.927214	OK	TRUE
LOC109099305	negbinomial.size	0.917122	0.929931	OK	TRUE
LOC109070236	negbinomial.size	0.918402	0.930709	OK	TRUE
wdr11	negbinomial.size	0.92108	0.932902	OK	TRUE
LOC109100701	negbinomial.size	0.927207	0.938211	OK	TRUE
cavin2a	negbinomial.size	0.927873	0.938211	OK	TRUE
LOC109103530	negbinomial.size	0.927509	0.938211	OK	TRUE
LOC109052446	negbinomial.size	0.934425	0.944311	OK	TRUE
LOC109045583	negbinomial.size	0.936465	0.945845	OK	TRUE
LOC109109428	negbinomial.size	0.940134	0.949023	OK	TRUE
tshz3b	negbinomial.size	0.9484	0.956835	OK	TRUE
tanc1b	negbinomial.size	0.95	0.957917	OK	TRUE
LOC109055235	negbinomial.size	0.957058	0.964497	OK	TRUE
LOC109070231	negbinomial.size	0.959744	0.966668	OK	TRUE
LOC109079297	negbinomial.size	0.961819	0.968221	OK	TRUE
LOC109095255	negbinomial.size	0.963566	0.969442	OK	TRUE
LOC122135584	negbinomial.size	0.964385	0.969728	OK	TRUE
nfixb	negbinomial.size	0.967104	0.971923	OK	TRUE
LOC109056505	negbinomial.size	0.968839	0.973128	OK	TRUE
LOC109104631	negbinomial.size	0.971866	0.975089	OK	TRUE
LOC109055738	negbinomial.size	0.971629	0.975089	OK	TRUE
LOC109086062	negbinomial.size	0.976212	0.978909	OK	TRUE
traf3ip2a	negbinomial.size	0.979266	0.981429	OK	TRUE
LOC109098337	negbinomial.size	0.980163	0.981786	OK	TRUE
LOC109096659	negbinomial.size	0.98273	0.983814	OK	TRUE
LOC109111989	negbinomial.size	0.993865	0.994413	OK	TRUE
LOC109061139	negbinomial.size	0.994653	0.994653	OK	TRUE
